# Supplementary material for: Exploration of Autophagy Families in Legumes and Dissection of the ATG18 Family with a Special Focus on Phaseolus vulgaris
Source: Plants (Basel). 2021 Nov 29;10(12):2619. doi: 10.3390/plants10122619 (PMC8703869; doi:10.3390/plants10122619)
Supplement: Supplementary file 1 [file plants-10-02619-s001.zip]

Archive with 10 entries (9 files):
- .DS_Store
- Supplementary figures revised.pptx
- Supplementary information/
- Supplementary information/.DS_Store
- Supplementary information/Supp. Info. SI1.pdf
- Supplementary information/Supp. Info. SI5.pdf
- Supplementary information/Supp. Info.SI2.xlsx
- Supplementary information/Supp. Info.SI3.xlsx
- Supplementary information/Supp. Info.SI4.xlsx
- Supplementary tables .pdf
