# Supplementary material for: Exploration of Autophagy Families in Legumes and Dissection of the ATG18 Family with a Special Focus on Phaseolus vulgaris
Source: Plants (Basel). 2021 Nov 29;10(12):2619. doi: 10.3390/plants10122619 (PMC8703869; doi:10.3390/plants10122619)
Supplement: Supplementary file 1 [file plants-10-02619-s001.zip › Supplementary information/Supp. Info.SI2.xlsx]

## Sheet: CIRCOS
Supp. Info. SI2.Expression profiles of ATGs in P. vulgaris. (A) Expression profile in different tissues and organs obtained in Phytozome database (B) Expression profile in tissues and organs during different stages of development and during rhizobia infections obtained in PvGEA database. (C) Expression data of nodulated roots (R. tropici) and mycorrhized roots (R. irregularis) were obtained from …
	Leaf.ammonia	Leaf.nitrate	Leaf.urea	Root.ammonia	Root.nitrate	Root.urea
At1g49180	1.11303	1.40218	1.20602	0.87578	0.410341	0.994218
Medtr8g024100	2.69911	2.2302	2.64801	1.04754	0.463622	0.0538064
glyma.07g048400	-0.210897	-1.41889	-0.314733	-1.70369	-0.541618	-2
glyma.16g017300	0.725959	-1.16488	0.913033	-0.516636	0.609755	-0.655172
At2g37840	2.19535	2.07176	2.19535	3.05015	2.54003	2.98677
At3g53930	0.77989	0.762136	0.725959	1.59455	1.29396	1.34255
Medtr4g019410	0.560715	0.460481	0.706641	-0.192645	-0.83908	-1.43051
glyma.03g069800	-3.32193	-4.05889	-3.17137	-2.24469	-2.662	-2.30757
glyma.01g099600	-0.614845	-1.6529	-0.492078	0.144046	-0.253257	0.112366
At3g61960	2.45628	2.59	2.0018	2.6332	2.22743	2.43776
Medtr3g095620	1.75531	0.285698	1.03703	-0.816037	-2.62593	-2.2863
glyma.06g150700	3.2552	0.996389	3.53456	-0.150401	-0.139236	-0.249822
glyma.04g215500	2.44175	0.738984	2.419	1.64662	0.946357	2.1127
At3g19190	2.63622	3.29411	2.39177	3.12449	3.00054	2.89724
Medtr4g086370	-0.0380064	0.0257376	0.336855	-0.0144996	-0.617056	-1.53116
glyma.02g133400	0.682573	-0.0174171	0.696884	1.28451	1.12168	0.77989
glyma.07g211600	0.00288247	-0.844251	0.0635029	0.929034	0.519039	0.176323
At5g61500	3.8843	3.91179	3.66061	4.33013	4.1482	4.19936
Medtr4g036265	1.66266	1.56608	1.51197	1.47093	0.847195	0.741575
glyma.12g005700	0.952334	0.602172	1.1117	1.36457	1.2228	1.20852
glyma.09g231000	2.78931	2.21412	2.90477	3.66607	3.21552	3.29866
At2g44140	2.5218	2.25187	2.23603	2.31092	2.04124	2.08338
At3g59950	2.13258	2.30451	2.09051	2.39012	2.32048	2.22959
Medtr7g081230	0.733788	0.818851	0.969381	1.40218	1.39012	0.560715
glyma.18g248400	-0.471929	-1.11716	-0.302226	0.187768	-0.590745	-0.0159575
glyma.09g244800	-0.409278	-1.0499	-0.407364	0.772308	0.232661	0.120352
At5g17290	2.33142	2.24884	1.87303	2.07211	1.36513	1.6248
Medtr5g076920	-1.18771	-1.05889	-0.808437	-1.20756	-1.43831	-1.9771
glyma.14g210200	-2.662	-2.95456	-2.63487	-3.02327	-3.01159	-3.05889
glyma.02g240700	-2.2109	-3.04692	-2.30757	-2.9771	-3.1976	-3.32193
At3g61710	1.82456	1.83471	1.64108	1.84036	1.51551	1.5656
Medtr3g018770	2.14437	2.16511	2.18745	2.10869	1.27858	1.16672
glyma.11g153900	1.23511	0.671746	1.32135	1.44837	1.19661	1.09626
glyma.04g141000	-2.25843	-2.75633	-2.25843	-1.75633	-1.84166	-1.75633
At5g45900	2.28392	2.41603	1.8536	2.87362	2.639	2.37573
Medtr0003s0540	2.67717	2.43082	2.51929	2.10165	2.371	2.23419
glyma.12g010000	2.53854	2.52857	2.61988	2.68415	2.63738	2.36485
At4g21980	4.19243	3.97655	3.80012	4.42921	3.96033	4.18785
Medtr2g023430	3.66095	3.67073	3.3099	4.81578	3.7433	4.69616
At4g04620	2.84659	2.05068	2.53605	3.58219	2.86631	3.53419
glyma.15g188600	-10	-10	-10	-10	-10	-10
At1g62040	3.1776	3.176	3.05537	3.22805	3.04107	3.28511
glyma.12g098400	2.42895	2.01721	2.4452	1.87106	1.46884	1.51702
glyma.06g306300	3.47301	2.45128	3.61906	3.5509	2.82802	3.11537
glyma.09g003900	-0.982791	-1.04394	-1.17788	1.35727	0.783247	0.720716
glyma.17g013000	2.146	1.32711	2.38267	2.83269	1.85838	2.34993
glyma.07g261000	0.408168	-0.0800879	0.345964	1.25278	0.570463	0.62854
glyma.15g108200	1.26364	2.55606	1.26063	3.84579	3.31528	3.29101
At2g05630	2.29278	2.54646	2.07245	2.25036	1.9855	2.14731
Medtr4g048510	1.13816	1.36289	1.71414	1.89918	2.05693	1.73639
Medtr4g037225	-7.38082	-8.38082	-5.50635	-3.2109	-4.68038	-10
At2g45170	4.24489	3.94664	3.53792	3.40067	2.50131	3.07142
At4g16520	5.02733	4.35014	4.593	3.87686	3.2461	3.73411
Medtr4g101090	3.49108	3.21645	3.12284	3.58099	2.99765	3.71721
glyma.17g140700	-0.680382	-2.07704	-0.913216	1.98039	1.419	1.20101
At3g60640	2.71918	2.50691	2.35755	3.3067	3.4939	3.42975
At3g06420	3.03281	2.45812	2.26484	3.0131	2.6457	2.35417
Medtr4g123760	1.37518	1.13225	1.09896	3.64593	2.9915	2.104
At3g15580	4.9561	4.80106	4.53244	4.15023	3.84629	4.07305
Medtr7g096540	-1.09234	-1.03801	-1.72261	2.28629	1.89724	1.41359
Medtr1g086310	5.79358	5.24755	5.23082	5.93692	4.4631	4.9078
glyma.10g009300	3.7801	3.64547	3.79108	4.00477	3.61648	3.74255
glyma.02g008800	3.63946	2.45075	3.66357	4.09854	3.47651	3.76861
At2g31260	2.91934	2.99059	2.67378	2.93621	2.66107	2.63017
Medtr7g096680	2.20038	2.00108	2.17792	2.78157	2.12763	1.49518
Medtr1g070160	1.84197	1.89801	2.17153	1.39726	0.732052	-0.00723156
glyma.03g162100	-0.913216	-0.720232	-0.951764	0.881273	-0.0499049	-0.131313
glyma.19g163500	0.317304	-0.662003	0.360645	1.20914	-0.343732	-0.2567
glyma.10g035800	1.04404	0.759582	1.16928	2.73357	1.61589	1.61777
glyma.13g122200	0.14274	0.420078	0.385155	1.89685	2.41197	0.874994
At3g07525	1.53306	1.71545	1.50335	0.958286	0.78576	1.00144
Medtr8g010140	1.78325	1.75916	2.87931	0.0524158	-0.407364	-1.43831
glyma.03g097000	-0.680382	-0.924125	-0.937878	-0.873027	-1.5187	-1.191
AT4G30790	3.45654	3.52281	3.22296	3.40095	3.09626	3.07228
Medtr4g130370	1.50691	1.22095	1.43296	1.07998	0.711054	-0.520769
glyma.17g071400	1.18078	-0.110916	1.21909	2.08712	1.72509	1.13881
At1g54210	1.97856	2.19787	1.76214	1.69911	1.41414	1.44042
At3g13970	1.04264	1.10501	0.900722	1.9279	1.64616	1.68527
Medtr8g020500	-0.195946	-0.224317	0.051024	0.0257376	-1.40354	-1.11716
glyma.07g038100	-0.795859	-1.91594	-0.586406	-0.805913	-1.33643	-1.12973
glyma.16g007300	0.613532	0.297485	0.388465	1.19219	0.73292	0.906121
At3g49590	2.30947	2.11337	1.93546	2.5373	1.99928	2.20539
Medtr5g068710	0.27262	0.407081	0.69332	1.64478	0.547943	0.138814
Medtr3g095570	1.69243	1.52306	1.40163	0.252173	0.0648829	0.212881
glyma.02g220700	1.82497	1.63784	1.9222	3.16816	2.11503	2.79077
glyma.14g187000	-0.354759	-0.54372	-0.469929	1.97416	0.695103	1.24123
At3g18770	2.30042	2.00863	1.9542	2.01293	1.74287	1.66721
Medtr8g093050	-2.1016	-2.32916	-2.25843	-2.662	-3.1078	-4.15843
glyma.05g189000	-1.16812	-1.26188	-1.12973	-1.93788	-2.9771	-2.46594
glyma.08g146700	1.46519	-1.83136	1.77526	1.65489	1.1884	2.32164
AT1G77890	0.583038	0.689746	0.209141	1.12565	0.687061	1.01578
Medtr5g061040	-0.129734	-0.168123	-0.226004	-0.416962	-0.703689	-0.852042
glyma.13G085400	0.173767	-0.533242	0.391768	0.593593	0.0949116	0.267835
glyma.14G167200	-3.71786	-3.23786	-3.33643	-2.32916	-3.07097	-2.71786
AT4G08540	3.72966	3.46192	3.58039	3.40966	3.01792	3.35064
At5g50230	2.8518	2.76043	2.61612	3.37726	3.03984	3.17201
Medtr3g075400	0.408168	0.898402	0.954569	-0.289827	-0.155213	-0.703689
Medtr4g104380	0.180148	0.788268	1.18078	1.7	1.69153	1.44731
Medtr4g007500	-0.994241	-0.504305	0.159629	0.0962619	0.015783	-0.813499
glyma.05g043700	2.5203	1.65031	2.426	1.20226	1.419	1.03844
glyma.17g126200	-0.153607	-0.875672	0.0342158	-0.85726	-0.720232	-0.96016
At3g62770	2.81987	2.23909	2.14958	2.75489	2.47483	2.44069
Medtr1g088855	-10	-10	-10	-10	-10	-10
Medtr1g083230	2.77294	2.81065	2.77167	3.30436	3.79629	3.80023
Medtr7g108520	0.672652	0.850399	0.807355	0.671746	0.932061	1.34085
glyma.10g152500	-0.0573916	-0.217591	-0.150401	0.202888	0.60027	0.166073
glyma.20g235800	1.7277	0.942608	1.79119	2.14274	2.08236	2.26933
glyma.03g212100	0.482332	0.648005	0.432959	1.36121	1.419	1.37016
glyma.19g209200	1.50944	1.02998	1.50944	1.70531	1.61259	1.976
glyma.07g203900	-10	-10	-4.4112	-4.4112	-4.87832	-10
At4g30510	1.13225	0.793272	0.925999	1.21971	1.13356	1.06833
Medtr4g130190	-1.71786	-1.76121	-1.64386	-1.38836	-2.38082	-1.84166
glyma.10g126200	-4.8365	-6.79586	-6.64386	-6.38082	-10	-6.64386
glyma.16g109400	-5.79586	-10	-4.92139	-3.49005	-4.60823	-4.29336
glyma.17g070200	-3.39593	-3.699	-3.18442	-2.68038	-3.55639	-2.8997
glyma.02g207500	-1.76611	-1.0619	-1.84166	-0.232769	-0.717857	-0.846843
At2g40810	1.05033	1.20977	0.692427	0.878921	0.964953	0.813935
Medtr3g093590	1.50538	1.419	1.38847	2.23573	1.1177	0.522056
glyma.04g224300	-0.595097	0.0949116	-0.567041	-0.550042	-0.242977	-0.828793
glyma.06g140400	0.185232	-0.560643	0.257011	0.896853	0.389567	0.481299
At3g56440	0.678973	1.4782	0.507922	0.828632	1.07039	0.768925
At5g05150	-10	-6.50635	-6.50635	-5.44222	-3.59074	-4.18442
At5g54730	3.17871	3.18634	2.8508	3.73639	3.11786	3.40545
Medtr2g082770	2.70288	2.3598	2.34511	2.98805	1.7194	0.625738
glyma.12g214600	0.460481	-0.442222	0.368489	1.51602	1.20226	0.941858
glyma.12g136000	1.21971	0.392867	1.33971	2.1398	1.29514	1.02928
glyma.13g287000	0.647084	-0.494109	0.839153	2.23235	2.23481	1.73985
At1g03380	4.27008	3.66698	3.89394	3.51576	3.02645	3.33728
Medtr1g089110	2.22805	2.38184	2.08168	1.92106	2.15995	1.0229
glyma.03g148700	2.15672	1.38902	2.31528	2.92543	2.28629	2.19818
glyma.19g152000	1.38405	1.12763	1.58015	2.29866	1.49927	1.19219
glyma.06g267000	1.02432	1.65031	1.27798	1.71677	2.19093	1.16736
At1g54710	2.461	2.54597	2.30305	3.1107	3.07022	2.90804
Medtr1g082300	1.4844	1.26784	0.883621	2.33628	1.75702	1.16736
glyma.10g157700	1.80323	1.87263	1.84559	3.08355	2.62831	2.41576
glyma.20g230900	0.151859	0.57918	0.347099	2.48697	1.42761	1.67807
AT5G66930	2.08848	1.86908	1.76977	2.70554	2.47015	2.5799
Medtr8g079240	0.906891	1.01935	1.24184	1.19849	0.40163	0.659011
glyma.17g180900	2.16864	1.99422	2.23358	2.86631	2.45101	2.31179

## Sheet: PHYTO
Supp. Info. SI2.Expression profiles of ATGs in P. vulgaris. (A) Expression profile in different tissues and organs obtained in Phytozome database (B) Expression profile in tissues and organs during different stages of development and during rhizobia infections obtained in PvGEA database. (C) Expression data of nodulated roots (R. tropici) and mycorrhized roots (R. irregularis) were obtained from …
	Root 10	Root 19	Nodules	Stem 10	Stem 19	Leaves	Green Mature Pods	Young Pods	Young Trifoliates	Flower Buds	Flowers
Phvul.010G120500	2.42639	2.39545	1.78601	1.82981	1.63736	2.95637	1.19391	0.843727	2.292	0.774334	1.75748
Phvul.010G015100	2.69459	2.8541	2.33724	2.57661	2.36761	2.76303	2.75278	2.08655	2.7487	1.46818	2.32271
Phvul.003G295800	2.9803	3.14442	2.7091	2.47181	1.82523	2.72864	3.16087	2.11208	2.78789	0.946881	1.1562
Phvul.011G006500	5.21423	4.77165	4.65206	4.71346	4.79857	4.9117	5.38957	4.9775	4.65497	4.54726	5.90669
Phvul.008G048900	3.55553	3.65055	3.37019	3.14974	3.33633	3.47433	4.02717	3.41073	3.36001	3.47913	4.21047
Phvul.008G241000	2.00849	2.26014	1.54601	1.85159	1.85329	1.94078	2.0884	1.57617	2.02525	1.61475	2.26332
Phvul.005G029900	3.58912	3.7179	3.40209	3.44341	3.43704	3.62268	3.71393	2.86841	3.13934	2.61677	3.39281
Phvul.011G010700	2.87476	2.99109	2.74755	2.29223	2.25674	3.03774	3.04251	2.10188	2.62371	1.99726	2.99089
Phvul.003G079300	4.4801	4.76022	4.61414	4.73592	4.25573	4.75152	5.06731	4.34628	3.96604	4.19942	5.87926
Phvul.006G149640	3.08895	2.23627	2.41394	3.04027	2.69165	2.39604	4.77606	3.8007	1.74886	3.84091	6.84225
Phvul.011G103300	5.46325	5.22688	4.9108	5.46174	5.61453	5.19571	6.01827	6.06501	4.89161	5.86079	7.78191
Phvul.003G219600	5.42569	5.10593	5.15575	5.23412	4.95277	5.02374	4.62172	4.80988	4.15854	5.63517	7.94897
Phvul.002G062200	2.91614	3.34494	3.4501	2.85795	3.08966	2.91374	3.62257	3.42765	2.37629	3.23973	5.76013
Phvul.007G210800	5.47031	5.02069	4.37345	5.06942	4.41004	5.08096	5.21904	4.94725	3.82755	4.90987	6.70951
Phvul.001G159900	3.2207	3.38696	3.04026	2.81086	2.42485	2.94348	3.47088	2.85851	2.82166	2.16605	3.47655
Phvul.007G194300	-4.31727	-6.05428	-4.99057	-5.4283	-5.16332	-3.5218	-3.48045	-4.33634	-2.88408	-2.94889	-3.48335
Phvul.010G036300	1.89324	1.3138	1.72197	1.599	1.2716	2.08495	1.82579	1.3231	1.53747	2.08742	2.81161
Phvul.003G153800	3.15096	3.5804	3.12802	2.3849	2.2902	2.60703	2.4854	2.26682	3.02726	1.04763	2.73578
Phvul.010G130300	2.47616	2.9516	2.58933	2.52193	2.46985	2.11439	2.51111	2.46231	1.99994	2.16687	3.05909
Phvul.008G187800	4.3407	3.87887	3.05018	3.54405	3.61971	2.69422	4.44627	3.83901	2.91823	3.51884	5.09903
Phvul.002G269600	1.75864	1.75735	1.39917	2.12964	1.62242	1.27769	2.8599	1.65256	1.84379	0.659733	1.30962
Phvul.008G169200	2.272	2.37493	2.12365	2.30598	2.12202	2.83441	2.90298	2.41407	2.76246	2.00234	3.13337
Phvul.003G207100	2.65397	2.63734	2.50133	2.57284	2.39874	2.58118	2.64662	2.0357	2.57043	2.55006	3.54322
Phvul.007G196400	5.00031	4.8526	4.08609	5.11225	5.19357	4.39358	5.42432	4.22841	4.25175	4.30279	4.80664
Phvul.001G205000	4.90353	5.08355	4.8704	5.05064	5.56459	4.33262	5.82788	4.90317	4.17036	4.98087	5.47536
Phvul.003G152800	2.87762	2.14274	2.15673	2.77052	1.82089	3.05609	3.59138	1.89322	1.69339	2.21426	3.87555
Phvul.009G041700	1.96334	2.03574	1.75818	1.22701	1.32524	1.16749	1.75171	0.894736	1.1937	0.734803	1.54818
Phvul.011G140900	2.236	2.16516	1.46236	2.12362	1.90405	2.44962	3.09208	1.87547	2.17531	1.2908	2.35073
Phvul.001G146700	1.80903	1.29739	0.882956	1.75387	1.28087	2.21408	2.65626	1.40011	1.31307	0.833926	1.30904
Phvul.005G091300	3.43632	3.3559	3.09431	2.71326	2.79158	3.6672	3.08756	2.51035	2.63658	1.71589	3.48821
Phvul.007G183100	4.32724	4.1399	3.72125	3.46305	3.09967	4.02049	3.5758	3.38965	3.80525	2.4448	3.81202
Phvul.003G248000	2.62484	2.6804	2.8822	2.70816	2.70999	2.78553	3.23945	2.72603	1.80322	2.7384	3.62924

## Sheet: PGEA
Supp. Info. SI2.Expression profiles of ATGs in P. vulgaris. (A) Expression profile in different tissues and organs obtained in Phytozome database (B) Expression profile in tissues and organs during different stages of development and during rhizobia infections obtained in PvGEA database. (C) Expression data of nodulated roots (R. tropici) and mycorrhized roots (R. irregularis) were obtained from …
x1	PvYL	PvL5	PvLF	PvLE	PvLI	PvYS	PvST	PvFY	PvPY	PvPH	PvP1	PvP2	PvSH	PvS1	PvS2	PvRT	PvYR	PvR5	PvRF	PvRE	PvRI	PvN5	PvNE	PvNI
PvATG1b	8.42206	8.01123	7.06609	7.10852	8.57365	8.46761	8.6865	7.75489	5.78136	7.88264	7.14975	7.8392	7.6865	6.82018	6.47573	8.70044	8.73471	8.42206	8.7211	8.76155	9.11374	8.08215	8.37938	9.38586
PvATG1t	7.56986	7.40939	6.82018	6.32193	7.70736	7.36632	7.54689	6.52356	4.39232	6.75489	5.52356	6.70044	6.37504	5.39232	4.9542	7.01123	7.34873	7.66534	7.94837	7.74147	8.37504	6.84549	7.57743	8.65105
PvATG2	9.17243	9.37938	7.8009	7.90689	9.60548	9.72962	9.83289	8.88264	7.33092	9.08215	8.53916	9.18239	9.07146	7.85798	7.62936	8.98299	9.92926	9.3837	9.72962	9.70217	10.4878	9.10329	9.50779	10.9159
PvATG3	9.44087	9.06878	8.69697	8.06609	10.1396	9.76155	9.65105	9.34873	6.40939	9.783	8.86728	9.91886	9.65105	8.71768	8.93958	9.39017	10.2264	10.4168	10.4543	10.1306	10.5167	9.79604	10.4584	10.9535
PvATG4a	8.38802	8.54303	7.32193	7.33092	9.04439	8.3966	8.40514	7.80735	5.93074	8.20457	7.49185	8.5812	8.51964	7.64386	7.53916	8.6865	8.98584	8.87652	9.02791	9.00843	9.43045	8.40514	8.81057	9.78463
PvATG5	7.14975	7.30378	5.78136	5.90689	7.46761	7.6865	7.6865	6.58496	4.39232	7.46761	5.85798	7.39232	7.30378	6.78136	7.01123	7.89482	7.53138	7.82018	7.74147	7.22882	7.73471	7	7.79442	8.65821
PvATG6	8.37938	8.44294	7.22882	7.06609	8.82972	8.93664	8.44708	7.83289	5.49185	8.20457	7.04439	8.26679	8.08746	7.45121	7.57743	8.633	8.71425	8.33539	8.48784	8.81698	9.17493	7.83289	8.98584	9.03617
PvATG7	7.07682	7.18982	6.97728	6.39232	7.30378	7.33985	7.78136	7.02237	5.08746	7.14975	5.88264	7.43463	7.79442	6.91886	7.2854	8.56986	8.46352	8.25739	8.33985	8.15987	8.09276	8	7.85798	8.82337
PvATG8c.I	7.91886	8.03342	7.78136	6.35755	8.57365	8.69349	7.53138	6.82018	4.58496	8.30378	7.82655	8.87344	7.75489	7.6865	7.46761	7.74147	9.01402	9.50581	9.09011	9.15228	9.63844	7.8009	9.30834	10.676
PvATG8c.II	7.2384	6.44294	5.35755	4.45943	7.8392	8.11374	7.21917	6.44294	3.8166	6.82018	6.08746	8.26679	7.83289	6.53916	6.55459	7.36632	8.74147	7.40939	7.07682	7.53138	7.64386	6.40939	7.07682	9.16742
PvATG8d.I	9.27845	9.36851	8.59246	8.12412	10.0539	10.4094	9.77972	9.43254	6.28374	10.0196	9.31741	10.7748	10.1293	9.0634	9.07414	9.84235	10.9986	11.2095	10.7863	10.7142	11.1984	10.032	10.8803	11.8525
PvATG8f.I	8.4955	7.83687	8.23568	7.31479	9.04609	9.11385	8.31243	8.56879	5.81916	9.02973	7.97218	9.30474	8.92796	8.4034	8.32841	8.57175	9.83924	10.1657	10.0843	10.1412	10.3351	8.81019	10.424	10.7318
PvATG8f.II	7.13021	7.12278	6.33217	5.4851	8.16179	7.96555	7.41024	7.28799	4.93263	7.74376	7.05409	8.22197	8.07114	7.27062	7.42257	6.94837	8.46344	8.48132	8.48949	8.39956	8.85885	7.71507	8.71466	9.84613
PvATG8i	9.18735	8.72792	7.46761	7.12928	8.65821	9.04166	8.73132	8.27612	5.04439	8.71768	7.94837	9.31741	8.16993	8.00562	8.48784	9.14975	10.2738	10.1724	9.81057	10.0566	10.2946	8.25267	9.37287	10.7723
PvATG9.I	8.29921	7.90087	7.32193	7.31288	9.18735	8.74147	8.64746	7.58496	5.97728	8.32193	7.14975	8.3837	8.11894	7.12619	7.32193	7.9943	9.32191	8.84235	8.95971	9.14461	9.73978	8.56224	9.15477	10.6983
PvATG10	6.32193	5.90689	5.24793	4.90689	6.62936	6.20945	5.64386	4.9542	3.58496	6.08746	3.90689	5.64386	4.90689	3.80735	4.08746	6.16993	6.20945	6.56986	6.65821	6.58496	6.90689	5.88264	6.79442	6.9542
PvATG11	9.32339	9.95421	8.76487	8.8009	10.5196	9.21425	9.32749	8.82648	6.76818	8.91579	8.13443	8.90129	8.52748	7.59089	7.80735	9.68647	10.217	10.0834	10.0821	10.3794	10.9315	10.1998	9.90689	11.5459
PvATG12b	6.06609	6.39232	5.16993	4.24793	6.06609	6.14975	5.67243	5.24793	2.80735	5.83289	4.80735	5.88264	6.74147	5.32193	5.70044	6.45943	6.45943	6.6865	6.24793	6.44294	6.50779	6.76818	6.88264	6.44294
PvATG13A	7.90087	7.93074	7.2384	6.9542	8.15482	8.70736	8.98584	8.42206	5.9542	8.49185	7.17991	8.71081	8.73809	7.13955	7.02237	9.7039	9.9263	9.72792	9.55842	9.10329	9.62022	8.26209	8.26679	10.769
PvATG13b	6.04439	5.45943	5.61471	5.45943	8.07682	6.44294	6.72792	6.06609	4.08746	6.93074	6.47573	7.56224	7.07682	6.24793	6.64386	6.33985	6.58496	7.10852	7.10852	6.45943	7.27612	6.30378	8.01123	8.44294
PvATG14	7.98299	7.35755	6.80735	6.71425	8.00562	7.27612	7.62936	6.93074	5.12928	7.08746	6.06609	7.35755	7.2854	6.39232	5.35755	7.30378	7.41785	7.36632	7.06609	7.29462	7.75489	6.80735	7.5157	8.633
PvATG16	7.25739	7.20945	6.59991	6.06609	7.32193	7.02237	7.24793	6.89482	4.52356	6.9542	6.35755	7.48382	6.9542	6.65821	6.35755	7.34873	7.88264	7.62936	8.10852	7.82655	8.00562	7.36632	7.8392	8.16491
PvATG18c.II	8.91289	8.74483	8.22882	7.70736	9.56605	9.75822	9.39232	8.93369	6.04439	9.17991	8.29002	10.0471	9.36413	9.17493	9.49386	9.28077	10.1898	9.98584	9.9542	9.65821	9.82496	8.6865	9.72281	10.4126
PvATG18a	8.92184	8.76487	7.86419	8.07146	9.76155	9.87344	9.49985	9.26679	6.44294	9.81057	8.52748	10.0056	10.1111	9.60548	9.84706	9.25503	9.39017	9.76155	9.82814	9.55459	9.73132	9.28771	10.151	10.5594
PvATG18b	7.34873	6.98868	6.83289	6.16993	8.07146	7.97154	7.44294	6.97728	4.16993	7.24793	7.52356	9.05528	7.67948	6.94251	6.70044	6.65821	7.5157	7.67243	7.90087	8.05528	8.25739	6.02237	8.2854	8.94837
PvATG18c.I	6.55459	6.50779	6.22882	5.75489	7.71425	7.26679	7.21917	6.82018	4.58496	7	5.85798	7.26679	7.29462	7.13955	7.02237	7.08746	7.74819	7.90087	8.36632	7.8392	8.54689	7.16993	7.10852	8.93369
PvATG18f.I	7.19967	7.07682	6.33985	6.56986	8.32643	7.50772	7.33092	7.05528	5.35755	7.91886	6.76818	8.10852	7.08746	6.45943	6.58496	7.06609	7.76155	7.86419	7.96	8.04439	8.45943	7.3837	8.0607	9.51566
PvATG18g.I	4.80735	5.42626	4.08746	4.08746	6.10852	6.65821	6.80735	5.85798	4.85798	7.11894	5.42626	7.10852	6.20945	4.75489	5.12928	6.44294	5.58496	5.97728	6.89482	5.67243	6.55459	4.16993	5.97728	7.71425
PvATG18f.II	8.33092	8.9542	8.48382	8.39232	9.18735	8.73813	8.44708	7.49185	4.45943	7.18982	6.71425	8.27146	6.04439	6.55459	6.58496	8.67596	10.137	9.17243	9.47371	9.27146	9.66	8.15987	9.9542	10.6083
PvATG18g.II	8.8009	8.62936	8.89482	7.88874	9.43671	9.59059	9.17742	8.59991	6.50779	8.65821	7.45943	8.85487	8.99718	7.81378	7.67948	10.1812	10.9151	10.6961	10.6484	10.3912	10.7895	9.77808	10.014	11.5741
PvATG101	7.35755	7.22882	6.65821	6.22882	8.02237	7.37504	7.56986	6.75489	4.9542	7.04439	5.88264	7.45121	7.96	7.42626	7.07682	7.53138	7.44294	8.27612	8.32193	7.87652	8.3443	7.85175	8.42626	8.71081

## Sheet: Transcriptome 
Supp. Info.SI2.Expression profiles of ATGs in P. vulgaris. (A) Expression profile in different tissues and organs obtained in Phytozome database (B) Expression profile in tissues and organs during different stages of development and during rhizobia infections obtained in PvGEA database. (C) Expression data of nodulated roots (R. tropici) and mycorrhized roots (R. irregularis) were obtained from R…
name	Expression	Treatment
Phvul.011G058400	5.21801	Mychorrhized
Phvul.010G015100	3.63938	Mychorrhized
Phvul.003G295800	4.12931	Mychorrhized
Phvul.011G006500	4.90012	Mychorrhized
Phvul.011G058900	6.03361	Mychorrhized
Phvul.008G241000	2.9212	Mychorrhized
Phvul.005G029900	4.45195	Mychorrhized
Phvul.011G010700	2.98582	Mychorrhized
Phvul.003G079300	5.11416	Mychorrhized
Phvul.011G103300	5.75677	Mychorrhized
Phvul.011G151600	4.09966	Mychorrhized
Phvul.003G219600	5.74959	Mychorrhized
Phvul.002G062200	4.54596	Mychorrhized
Phvul.007G210800	6.83981	Mychorrhized
Phvul.001G159900	4.78814	Mychorrhized
Phvul.007G194300	0	Mychorrhized
Phvul.010G036300	3.58632	Mychorrhized
Phvul.003G153800	4.05539	Mychorrhized
Phvul.010G130300	1.54831	Mychorrhized
Phvul.008G187800	3.44179	Mychorrhized
Phvul.002G269600	2.46236	Mychorrhized
Phvul.003G207100	3.44959	Mychorrhized
Phvul.007G196400	6.20571	Mychorrhized
Phvul.003G152800	3.28038	Mychorrhized
Phvul.009G041700	2.11247	Mychorrhized
Phvul.005G091300	3.38916	Mychorrhized
Phvul.001G146700	0.405524	Mychorrhized
Phvul.011G140900	3.57316	Mychorrhized
Phvul.007G183100	5.11074	Mychorrhized
Phvul.003G248000	4.67031	Mychorrhized
Phvul.008G053100	5.27632	Mychorrhized
Phvul.001G246100	2.51826	Mychorrhized
Phvul.011G058400	4.06501	Nodulated
Phvul.010G015100	3.2909	Nodulated
Phvul.003G295800	3.1537	Nodulated
Phvul.011G006500	6.49303	Nodulated
Phvul.011G058900	5.87172	Nodulated
Phvul.008G241000	3.38684	Nodulated
Phvul.005G029900	4.80186	Nodulated
Phvul.011G010700	4.0032	Nodulated
Phvul.003G079300	6.30645	Nodulated
Phvul.011G103300		Nodulated
Phvul.011G151600	1.93785	Nodulated
Phvul.003G219600	5.94852	Nodulated
Phvul.002G062200	3.94338	Nodulated
Phvul.007G210800	9.02488	Nodulated
Phvul.001G159900	3.66014	Nodulated
Phvul.007G194300	0	Nodulated
Phvul.010G036300	2.35513	Nodulated
Phvul.003G153800	3.90063	Nodulated
Phvul.010G130300	1.43978	Nodulated
Phvul.008G187800	4.06226	Nodulated
Phvul.002G269600	2.77596	Nodulated
Phvul.003G207100	4.3421	Nodulated
Phvul.007G196400	6.89059	Nodulated
Phvul.003G152800	3.98388	Nodulated
Phvul.009G041700	1.48306	Nodulated
Phvul.005G091300	3.71976	Nodulated
Phvul.001G146700	0.596292	Nodulated
Phvul.011G140900	3.98889	Nodulated
Phvul.007G183100	5.1761	Nodulated
Phvul.003G248000	4.42584	Nodulated
Phvul.008G053100	6.3328	Nodulated
Phvul.001G246100	2.43773	Nodulated
