# Supplementary material for: Exploration of Autophagy Families in Legumes and Dissection of the ATG18 Family with a Special Focus on Phaseolus vulgaris
Source: Plants (Basel). 2021 Nov 29;10(12):2619. doi: 10.3390/plants10122619 (PMC8703869; doi:10.3390/plants10122619)
Supplement: Supplementary file 1 [file plants-10-02619-s001.zip › Supplementary information/Supp. Info.SI3.xlsx]

## Sheet: A.Blast legume info
Supp. Info.SI3. Analysis of ATG18 genes homologs identification in A. thaliana (At), M.polymorpha (Mpo), O.sativa (Os), T. aestivum (Ta), Zea mays (Zm), A. duranensis (Ad), A. ipaensis (Ai), C. cajan (Cc), L. Japonicus (Lj), C. arietinum (Ca), L. angustifolius (La), P. sativum (Ps), V. angularis (Va), V. radiata (Vr) and Trifolium pratense (Tp), P. Patens(Pp), C. braunii (Cb), C. reinhardtii (Cr)…
A
Protein accession numbers	Legume accession	Identity, Positive,Query Matches ,Hit Matches
AT3G62770.1	Aradu.7K1LW	Identity= 281/393 (71.5%) , Positive= 317/393 (80.66%) Query Matches 47 to 425 Hit Matches = 9 to 400
AT3G62770.3	Aradu.7K1LW	Identity= 260/363 (71.63%) , Positive= 294/363 (80.99%) Query Matches 47 to 395 Hit Matches = 9 to 370
At4g30510.1	Aradu.3RP7R	Identity= 213/310 (68.71%) , Positive= 257/310 (82.9%) Query Matches 1 to 310 Hit Matches = 56 to 364
At4g30510.2	Aradu.3RP7R	Identity= 180/247 (72.87%) , Positive= 212/247 (85.83%) Query Matches 1 to 247 Hit Matches = 56 to 302
At2g40810.1	Aradu.N4RHU	Identity= 289/409 (70.66%) , Positive= 326/409 (79.71%) Query Matches 1 to 392 Hit Matches = 10 to 418
At2g40810.2	Aradu.N4RHU	Identity= 289/409 (70.66%) , Positive= 326/409 (79.71%) Query Matches 1 to 392 Hit Matches = 10 to 418
At3g56440.1	Aradu.N4RHU	Identity= 277/388 (71.39%) , Positive= 317/388 (81.7%) Query Matches 10 to 386 Hit Matches = 27 to 414
At5g05150.1	Aradu.N4RHU	Identity= 191/410 (46.59%) , Positive= 251/410 (61.22%) Query Matches 1 to 364 Hit Matches = 10 to 416
At5g54730.1	Aradu.XJ3JE	Identity= 346/819 (42.25%) , Positive= 472/819 (57.63%) Query Matches 23 to 755 Hit Matches = 32 to 822
At1g03380.1	Aradu.D130L	Identity= 474/777 (61%) , Positive= 580/777 (74.65%) Query Matches 1 to 770 Hit Matches = 2 to 758
	Aradu.3X54U	Identity= 461/938 (49.15%) , Positive= 587/938 (62.58%) Query Matches 2 to 918 Hit Matches = 1 to 903
	Aradu.KAS7C	Identity= 420/830 (50.6%) , Positive= 532/830 (64.1%) Query Matches 2 to 813 Hit Matches = 1 to 784
At1g54710.1	Aradu.3X54U	Identity= 476/951 (50.05%) , Positive= 614/951 (64.56%) Query Matches 15 to 927 Hit Matches = 4 to 942
	Aradu.KAS7C	Identity= 495/954 (51.89%) , Positive= 630/954 (66.04%) Query Matches 18 to 927 Hit Matches = 2 to 922
	Aradu.D130L	Identity= 423/772 (54.79%) , Positive= 520/772 (67.36%) Query Matches 25 to 751 Hit Matches = 11 to 758
A. ipaensis
Protein accession numbers	Legume accession	Identity, Positive,Query Matches ,Hit Matches
AT3G62770.1	Araip.K6Z53	Identity= 282/391 (72.12%) , Positive= 318/391 (81.33%) Query Matches 47 to 425 Hit Matches = 9 to 398
AT3G62770.3	Araip.K6Z53	Identity= 265/361 (73.41%) , Positive= 299/361 (82.83%) Query Matches 47 to 395 Hit Matches = 9 to 368
At4g30510.1	Araip.DYF51	Identity= 214/310 (69.03%) , Positive= 258/310 (83.23%) Query Matches 1 to 310 Hit Matches = 85 to 393
At4g30510.2	Araip.DYF51	Identity= 180/247 (72.87%) , Positive= 212/247 (85.83%) Query Matches 1 to 247 Hit Matches = 85 to 331
At2g40810.1	Araip.W05R7	Identity= 289/409 (70.66%) , Positive= 325/409 (79.46%) Query Matches 1 to 392 Hit Matches = 10 to 418
At2g40810.2	Araip.W05R7	Identity= 289/409 (70.66%) , Positive= 325/409 (79.46%) Query Matches 1 to 392 Hit Matches = 10 to 418
At3g56440.1	Araip.W05R7	Identity= 277/388 (71.39%) , Positive= 317/388 (81.7%) Query Matches 10 to 386 Hit Matches = 27 to 414
At5g05150.1	Araip.W05R7	Identity= 190/410 (46.34%) , Positive= 250/410 (60.98%) Query Matches 1 to 364 Hit Matches = 10 to 416
At5g54730.1	Araip.FRI7H	Identity= 347/819 (42.37%) , Positive= 475/819 (58%) Query Matches 23 to 755 Hit Matches = 32 to 822
At1g03380.1	Araip.TFB0E	Identity= 498/839 (59.36%) , Positive= 615/839 (73.3%) Query Matches 1 to 829 Hit Matches = 2 to 820
	Araip.RKC4S	Identity= 440/829 (53.08%) , Positive= 547/829 (65.98%) Query Matches 2 to 813 Hit Matches = 1 to 797
	Araip.R5NIU	Identity= 420/830 (50.6%) , Positive= 529/830 (63.73%) Query Matches 2 to 813 Hit Matches = 1 to 784
At1g54710.1	Araip.RKC4S	Identity= 268/415 (64.58%) , Positive= 313/415 (75.42%) Query Matches 6 to 386 Hit Matches = 13 to 427
	Araip.R5NIU	Identity= 496/953 (52.05%) , Positive= 630/953 (66.11%) Query Matches 18 to 927 Hit Matches = 2 to 922
	Araip.TFB0E	Identity= 432/779 (55.46%) , Positive= 526/779 (67.52%) Query Matches 25 to 757 Hit Matches = 11 to 765
C. cajan
Protein accession numbers	Legume accession	Identity, Positive,Query Matches ,Hit Matches
AT3G62770.1	C.cajan_06801	Identity= 253/395 (64.05%) , Positive= 275/395 (69.62%) Query Matches 74 to 425 Hit Matches = 29 to 395
AT3G62770.3	C.cajan_06801	Identity= 232/365 (63.56%) , Positive= 251/365 (68.77%) Query Matches 74 to 395 Hit Matches = 29 to 365
At4g30510.1	C.cajan_10296	Identity= 79/287 (27.53%) , Positive= 125/287 (43.55%) Query Matches 1 to 283 Hit Matches = 75 to 319
At4g30510.2	C.cajan_10296	Identity= 69/231 (29.87%) , Positive= 107/231 (46.32%) Query Matches 1 to 227 Hit Matches = 75 to 268
At2g40810.1	C.cajan_23664	Identity= 241/377 (63.93%) , Positive= 278/377 (73.74%) Query Matches 16 to 389 Hit Matches = 38 to 382
At2g40810.2	C.cajan_23664	Identity= 241/377 (63.93%) , Positive= 278/377 (73.74%) Query Matches 16 to 389 Hit Matches = 38 to 382
At3g56440.1	C.cajan_23664	Identity= 246/388 (63.4%) , Positive= 285/388 (73.45%) Query Matches 10 to 386 Hit Matches = 26 to 381
At5g05150.1	C.cajan_23664	Identity= 173/401 (43.14%) , Positive= 226/401 (56.36%) Query Matches 9 to 363 Hit Matches = 17 to 382
At5g54730.1	C.cajan_24394	Identity= 328/804 (40.8%) , Positive= 468/804 (58.21%) Query Matches 32 to 752 Hit Matches = 1 to 789
At1g03380.1	C.cajan_09614	Identity= 496/842 (58.91%) , Positive= 602/842 (71.5%) Query Matches 2 to 832 Hit Matches = 1 to 822
At1g54710.1	C.cajan_06885	Identity= 455/813 (55.97%) , Positive= 558/813 (68.63%) Query Matches 5 to 800 Hit Matches = 9 to 784
C. arietinum
Protein accession numbers	Legume accession	Identity, Positive,Query Matches ,Hit Matches
AT3G62770.1	cicar.ICC4958.Ca_05407	Identity= 271/389 (69.67%) , Positive= 309/389 (79.43%) Query Matches 38 to 421 Hit Matches = 29 to 416
AT3G62770.3	cicar.ICC4958.Ca_05407	Identity= 251/363 (69.15%) , Positive= 287/363 (79.06%) Query Matches 38 to 395 Hit Matches = 29 to 390
At4g30510.1	cicar.ICC4958.Ca_21790	Identity= 206/312 (66.03%) , Positive= 247/312 (79.17%) Query Matches 1 to 310 Hit Matches = 53 to 349
At4g30510.2	cicar.ICC4958.Ca_21790	Identity= 173/248 (69.76%) , Positive= 204/248 (82.26%) Query Matches 1 to 247 Hit Matches = 53 to 286
At2g40810.1	cicar.ICC4958.Ca_14068	Identity= 259/364 (71.15%) , Positive= 300/364 (82.42%) Query Matches 28 to 388 Hit Matches = 51 to 414
At2g40810.2	cicar.ICC4958.Ca_14068	Identity= 259/364 (71.15%) , Positive= 300/364 (82.42%) Query Matches 28 to 388 Hit Matches = 51 to 414
At3g56440.1	cicar.ICC4958.Ca_14068	Identity= 184/407 (45.21%) , Positive= 247/407 (60.69%) Query Matches 1 to 361 Hit Matches = 10 to 413
At5g05150.1	cicar.ICC4958.Ca_00864	Identity= 345/761 (45.34%) , Positive= 449/761 (59%) Query Matches 23 to 698 Hit Matches = 33 to 777
At5g54730.1	cicar.ICC4958.Ca_09934	Identity= 491/838 (58.59%) , Positive= 605/838 (72.2%) Query Matches 2 to 832 Hit Matches = 1 to 824
At1g03380.1	cicar.ICC4958.Ca_09238	Identity= 439/788 (55.71%) , Positive= 544/788 (69.04%) Query Matches 1 to 770 Hit Matches = 1 to 753
	cicar.ICC4958.Ca_09238	Identity= 515/942 (54.67%) , Positive= 636/942 (67.52%) Query Matches 18 to 927 Hit Matches = 4 to 902
At1g54710.1	cicar.ICC4958.Ca_09934	Identity= 417/773 (53.95%) , Positive= 526/773 (68.05%) Query Matches 25 to 753 Hit Matches = 9 to 761
L. angustifolius
Protein accession numbers	Legume accession	Identity, Positive,Query Matches ,Hit Matches
AT3G62770.1	Lj1g3v1112870.1	Identity= 227/409 (55.5%) , Positive= 287/409 (70.17%) Query Matches 34 to 420 Hit Matches = 12 to 417
	Lj5g3v1496760.1	Identity= 215/279 (77.06%) , Positive= 235/279 (84.23%) Query Matches 149 to 425 Hit Matches = 1 to 279
AT3G62770.3	Lj1g3v1112870.1	Identity= 212/384 (55.21%) , Positive= 269/384 (70.05%) Query Matches 34 to 395 Hit Matches = 12 to 392
At4g30510.1	Lj4g3v2018270.2	Identity= 219/310 (70.65%) , Positive= 260/310 (83.87%) Query Matches 1 to 310 Hit Matches = 50 to 358
At4g30510.2	Lj4g3v2018270.2	Identity= 185/247 (74.9%) , Positive= 217/247 (87.85%) Query Matches 1 to 247 Hit Matches = 50 to 296
At2g40810.1	Lj1g3v1112870.1	Identity= 273/368 (74.18%) , Positive= 307/368 (83.42%) Query Matches 28 to 392 Hit Matches = 54 to 421
At2g40810.2	Lj1g3v1112870.1	Identity= 273/368 (74.18%) , Positive= 307/368 (83.42%) Query Matches 28 to 392 Hit Matches = 54 to 421
At3g56440.1	Lj1g3v1112870.1	Identity= 272/372 (73.12%) , Positive= 313/372 (84.14%) Query Matches 27 to 389 Hit Matches = 49 to 420
At5g05150.1	Lj1g3v1112870.1	Identity= 189/402 (47.01%) , Positive= 252/402 (62.69%) Query Matches 6 to 361 Hit Matches = 18 to 416
At5g54730.1	Lj3g3v1544540.1	Identity= 304/696 (43.68%) , Positive= 400/696 (57.47%) Query Matches 113 to 727 Hit Matches = 1 to 666
At1g03380.1	Lj1g3v4404380.1	Identity= 537/1005 (53.43%) , Positive= 660/1005 (65.67%) Query Matches 2 to 956 Hit Matches = 1 to 979
	Lj5g3v1451080.3	Autophagy-related protein 18h [Zea mays]
	Lj5g3v1451080.2	Identity= 274/775 (35.35%) , Positive= 391/775 (50.45%) Query Matches 23 to 695 Hit Matches = 14 to 755
	Lj5g3v1451080.1	Identity= 474/858 (55.24%) , Positive= 576/858 (67.13%) Query Matches 1 to 834 Hit Matches = 1 to 815
At1g54710.1	Lj5g3v1451080.3	Identity= 517/942 (54.88%) , Positive= 644/942 (68.37%) Query Matches 17 to 927 Hit Matches = 3 to 905
	Lj5g3v1451080.2	Identity= 517/942 (54.88%) , Positive= 644/942 (68.37%) Query Matches 17 to 927 Hit Matches = 3 to 905
	Lj5g3v1451080.1	Identity= 517/942 (54.88%) , Positive= 644/942 (68.37%) Query Matches 17 to 927 Hit Matches = 3 to 905
L. angustifolius
Protein accession numbers	Legume accession	Identity, Positive,Query Matches ,Hit Matches
AT3G62770.1	Lup002747	Identity= 240/303 (79.21%) , Positive= 262/303 (86.47%) Query Matches 125 to 425 Hit Matches = 1 to 302
AT3G62770.3	Lup002747	Identity= 219/273 (80.22%) , Positive= 239/273 (87.55%) Query Matches 125 to 395 Hit Matches = 1 to 272
At4g30510.1	Lup009488	Identity= 217/310 (70%) , Positive= 261/310 (84.19%) Query Matches 1 to 310 Hit Matches = 173 to 481
At4g30510.2	Lup009488	Identity= 183/247 (74.09%) , Positive= 216/247 (87.45%) Query Matches 1 to 247 Hit Matches = 173 to 419
At2g40810.1	Lup009581	Identity= 287/386 (74.35%) , Positive= 322/386 (83.42%) Query Matches 10 to 392 Hit Matches = 422 to 807
	Lup000470	Identity= 273/382 (71.47%) , Positive= 310/382 (81.15%) Query Matches 10 to 388 Hit Matches = 33 to 414
At2g40810.2	Lup009581	Identity= 287/386 (74.35%) , Positive= 322/386 (83.42%) Query Matches 10 to 392 Hit Matches = 422 to 807
	Lup000470	Identity= 273/382 (71.47%) , Positive= 310/382 (81.15%) Query Matches 10 to 388 Hit Matches = 33 to 414
At3g56440.1	Lup009581	Identity= 288/388 (74.23%) , Positive= 324/388 (83.51%) Query Matches 10 to 386 Hit Matches = 416 to 803
	Lup000470	Identity= 274/396 (69.19%) , Positive= 316/396 (79.8%) Query Matches 5 to 386 Hit Matches = 19 to 414
At5g05150.1	Lup009581	Identity= 187/388 (48.2%) , Positive= 253/388 (65.21%) Query Matches 12 to 364 Hit Matches = 421 to 805
At5g54730.1	Lup028655	Identity= 332/756 (43.92%) , Positive= 455/756 (60.19%) Query Matches 23 to 698 Hit Matches = 27 to 766
At1g03380.1	Lup024628	Identity= 474/833 (56.9%) , Positive= 588/833 (70.59%) Query Matches 2 to 828 Hit Matches = 1 to 801
	Lup019333	Identity= 431/789 (54.63%) , Positive= 544/789 (68.95%) Query Matches 1 to 770 Hit Matches = 1 to 752
	Lup010103	Identity= 439/831 (52.83%) , Positive= 554/831 (66.67%) Query Matches 1 to 808 Hit Matches = 1 to 794
At1g54710.1	Lup019333	Identity= 499/944 (52.86%) , Positive= 639/944 (67.69%) Query Matches 18 to 927 Hit Matches = 4 to 901
	Lup010103	Identity= 501/960 (52.19%) , Positive= 639/960 (66.56%) Query Matches 18 to 927 Hit Matches = 4 to 906
	Lup024628	Identity= 413/780 (52.95%) , Positive= 519/780 (66.54%) Query Matches 25 to 757 Hit Matches = 9 to 746
P. sativum
Protein accession numbers	Legume accession	Identity, Positive,Query Matches ,Hit Matches
AT3G62770.1	pissa.Cameor.gnm1.ann1.Psat0s3233g0120.1	Identity= 265/349 (75.93%) , Positive= 300/349 (85.96%) Query Matches 79 to 425 Hit Matches = 37 to 385
AT3G62770.3	pissa.Cameor.gnm1.ann1.Psat0s3233g0120.1	Identity= 244/319 (76.49%) , Positive= 277/319 (86.83%) Query Matches 79 to 395 Hit Matches = 37 to 355
At4g30510.1	pissa.Cameor.gnm1.ann1.Psat0s2826g0080.1	Identity= 210/309 (67.96%) , Positive= 256/309 (82.85%) Query Matches 1 to 309 Hit Matches = 58 to 364
At4g30510.2	pissa.Cameor.gnm1.ann1.Psat0s2826g0080.1	Identity= 180/247 (72.87%) , Positive= 213/247 (86.23%) Query Matches 1 to 247 Hit Matches = 58 to 304
At2g40810.1	pissa.Cameor.gnm1.ann1.Psat5g069920.1	Identity= 284/391 (72.63%) , Positive= 319/391 (81.59%) Query Matches 1 to 388 Hit Matches = 10 to 399
At2g40810.2	pissa.Cameor.gnm1.ann1.Psat5g069920.1	Identity= 284/391 (72.63%) , Positive= 319/391 (81.59%) Query Matches 1 to 388 Hit Matches = 10 to 399
At3g56440.1	pissa.Cameor.gnm1.ann1.Psat5g069920.1	Identity= 279/376 (74.2%) , Positive= 318/376 (84.57%) Query Matches 20 to 386 Hit Matches = 24 to 399
At5g05150.1	pissa.Cameor.gnm1.ann1.Psat5g069920.1	Identity= 186/370 (50.27%) , Positive= 243/370 (65.68%) Query Matches 25 to 361 Hit Matches = 34 to 398
At5g54730.1	pissa.Cameor.gnm1.ann1.Psat5g249880.1	Identity= 349/768 (45.44%) , Positive= 463/768 (60.29%) Query Matches 23 to 706 Hit Matches = 30 to 780
At1g03380.1	pissa.Cameor.gnm1.ann1.Psat6g169560.1	Identity= 492/851 (57.81%) , Positive= 606/851 (71.21%) Query Matches 2 to 839 Hit Matches = 1 to 835
	pissa.Cameor.gnm1.ann1.Psat6g148560.1	Identity= 459/857 (53.56%) , Positive= 564/857 (65.81%) Query Matches 1 to 826 Hit Matches = 1 to 818
At1g54710.1	pissa.Cameor.gnm1.ann1.Psat6g148560.1	Identity= 514/945 (54.39%) , Positive= 633/945 (66.98%) Query Matches 18 to 927 Hit Matches = 4 to 903
	pissa.Cameor.gnm1.ann1.Psat6g169560.1	Identity= 417/777 (53.67%) , Positive= 529/777 (68.08%) Query Matches 25 to 753 Hit Matches = 9 to 765
T.pratense
Protein accession numbers	Legume accession	Identity, Positive,Query Matches ,Hit Matches
AT3G62770.1	Tp57577_TGAC_v2_gene6103	Identity= 272/350 (77.71%) , Positive= 302/350 (86.29%) Query Matches 78 to 425 Hit Matches = 36 to 385
AT3G62770.3	Tp57577_TGAC_v2_gene6103	Identity= 251/320 (78.44%) , Positive= 279/320 (87.19%) Query Matches 78 to 395 Hit Matches = 36 to 355
At4g30510.1	Tp57577_TGAC_v2_gene24846	Identity= 212/310 (68.39%) , Positive= 258/310 (83.23%) Query Matches 1 to 310 Hit Matches = 55 to 362
At4g30510.2	Tp57577_TGAC_v2_gene24846	Identity= 178/247 (72.06%) , Positive= 213/247 (86.23%) Query Matches 1 to 247 Hit Matches = 55 to 301
At2g40810.1	Tp57577_TGAC_v2_gene13965	Identity= 280/363 (77.13%) , Positive= 307/363 (84.57%) Query Matches 29 to 388 Hit Matches = 52 to 414
At2g40810.2	Tp57577_TGAC_v2_gene13965	Identity= 280/363 (77.13%) , Positive= 307/363 (84.57%) Query Matches 29 to 388 Hit Matches = 52 to 414
At3g56440.1	Tp57577_TGAC_v2_gene13965	Identity= 280/369 (75.88%) , Positive= 310/369 (84.01%) Query Matches 27 to 386 Hit Matches = 46 to 414
At5g05150.1	Tp57577_TGAC_v2_gene13965	Identity= 198/407 (48.65%) , Positive= 256/407 (62.9%) Query Matches 1 to 361 Hit Matches = 10 to 413
At5g54730.1	Tp57577_TGAC_v2_gene36798	Identity= 347/760 (45.66%) , Positive= 463/760 (60.92%) Query Matches 23 to 698 Hit Matches = 36 to 776
At1g03380.1	Tp57577_TGAC_v2_gene16922	Identity= 477/843 (56.58%) , Positive= 596/843 (70.7%) Query Matches 2 to 829 Hit Matches = 1 to 824
	Tp57577_TGAC_v2_gene2713	Identity= 445/811 (54.87%) , Positive= 537/811 (66.21%) Query Matches 1 to 770 Hit Matches = 1 to 773
At1g54710.1	Tp57577_TGAC_v2_gene2713	Identity= 462/774 (59.69%) , Positive= 559/774 (72.22%) Query Matches 18 to 753 Hit Matches = 4 to 775
	Tp57577_TGAC_v2_gene16922	Identity= 406/786 (51.65%) , Positive= 519/786 (66.03%) Query Matches 25 to 753 Hit Matches = 9 to 764
Protein accession numbers	Legume accession	Identity, Positive,Query Matches ,Hit Matches
AT3G62770.1	Vang06g12920	Identity= 272/389 (69.92%) , Positive= 300/389 (77.12%) Query Matches 77 to 425 Hit Matches = 70 to 458
	Vang04g16030	Identity= 272/424 (64.15%) , Positive= 318/424 (75%) Query Matches 1 to 421 Hit Matches = 1 to 401
AT3G62770.3	Vang06g12920	Identity= 254/322 (78.88%) , Positive= 279/322 (86.65%) Query Matches 77 to 396 Hit Matches = 70 to 391
At4g30510.1	Vang11g12160	Identity= 161/352 (45.74%) , Positive= 206/352 (58.52%) Query Matches 1 to 310 Hit Matches = 21 to 322
At4g30510.2	Vang11g12160	Identity= 137/290 (47.24%) , Positive= 175/290 (60.34%) Query Matches 1 to 248 Hit Matches = 21 to 283
I	Vang0200s00330	Identity= 266/399 (66.67%) , Positive= 302/399 (75.69%) Query Matches 16 to 388 Hit Matches = 29 to 427
At2g40810.2	Vang0200s00330	Identity= 266/399 (66.67%) , Positive= 302/399 (75.69%) Query Matches 16 to 388 Hit Matches = 29 to 427
At3g56440.1	Vang0200s00330	Identity= 268/415 (64.58%) , Positive= 313/415 (75.42%) Query Matches 6 to 386 Hit Matches = 13 to 427
At5g05150.1	Vang0200s00330	Identity= 192/420 (45.71%) , Positive= 247/420 (58.81%) Query Matches 6 to 356 Hit Matches = 5 to 421
At5g54730.1	Vang1095s00020	Identity= 326/806 (40.45%) , Positive= 437/806 (54.22%) Query Matches 23 to 698 Hit Matches = 69 to 855
At1g03380.1	Vang07g05180	Identity= 520/971 (53.55%) , Positive= 661/971 (68.07%) Query Matches 2 to 956 Hit Matches = 1 to 954
	Vang06g10190	Identity= 400/771 (51.88%) , Positive= 493/771 (63.94%) Query Matches 5 to 717 Hit Matches = 6 to 752
At1g54710.1	Vang07g05180	Identity= 443/991 (44.7%) , Positive= 606/991 (61.15%) Query Matches 20 to 926 Hit Matches = 3 to 957
	Vang06g10190	Identity= 409/645 (63.41%) , Positive= 482/645 (74.73%) Query Matches 66 to 692 Hit Matches = 109 to 752
Protein accession numbers	Legume accession	Identity, Positive,Query Matches ,Hit Matches
AT3G62770.1	Vradi08g12430	Identity= 272/351 (77.49%) , Positive= 300/351 (85.47%) Query Matches 77 to 425 Hit Matches = 106 to 456
AT3G62770.3	Vradi03g05850	Identity= 278/425 (65.41%) , Positive= 327/425 (76.94%) Query Matches 1 to 421 Hit Matches = 1 to 417
At4g30510.1	Vradi07g21660	Identity= 197/364 (54.12%) , Positive= 241/364 (66.21%) Query Matches 1 to 310 Hit Matches = 54 to 394
At4g30510.2	Vradi07g21660	Identity= 174/302 (57.62%) , Positive= 211/302 (69.87%) Query Matches 1 to 248 Hit Matches = 54 to 355
At2g40810.1	Vradi0239s00050	Identity= 264/399 (66.17%) , Positive= 304/399 (76.19%) Query Matches 16 to 388 Hit Matches = 119 to 517
At2g40810.2	Vradi0239s00050	Identity= 265/415 (63.86%) , Positive= 315/415 (75.9%) Query Matches 6 to 386 Hit Matches = 103 to 517
At3g56440.1	Vradi0239s00050	Identity= 193/425 (45.41%) , Positive= 248/425 (58.35%) Query Matches 6 to 361 Hit Matches = 95 to 516
At5g05150.1	Vradi02g09460	Identity= 329/777 (42.34%) , Positive= 440/777 (56.63%) Query Matches 23 to 698 Hit Matches = 69 to 820
At5g54730.1
At1g03380.1	Vradi03g00450	Identity= 520/971 (53.55%) , Positive= 659/971 (67.87%) Query Matches 2 to 956 Hit Matches = 1 to 954
	Vradi08g12840	Identity= 437/804 (54.35%) , Positive= 537/804 (66.79%) Query Matches 5 to 770 Hit Matches = 10 to 781
At1g54710.1	Vradi08g12840	Identity= 506/917 (55.18%) , Positive= 618/917 (67.39%) Query Matches 17 to 887 Hit Matches = 3 to 880
	Vradi03g00450	Identity= 448/984 (45.53%) , Positive= 605/984 (61.48%) Query Matches 20 to 927 Hit Matches = 3 to 958

## Sheet: B.BLAST NCBI
Supplemental information SI3. Analysis of ATG18 genes homologs identification in A. thaliana (At), M.polymorpha (Mpo), O.sativa (Os), T. aestivum (Ta), Zea mays (Zm), A. duranensis (Ad), A. ipaensis (Ai), C. cajan (Cc), L. Japonicus (Lj), C. arietinum (Ca), L. angustifolius (La), P. sativum (Ps), V. angularis (Va), V. radiata (Vr) and Trifolium pratense (Tp), P. Patens(Pp), C. braunii (Cb), C. re…
B
	Arachis duranensis
Protein accession numbers	Query Cover	Query Cover	Per. Ident
AT3G62770.1	autophagy-related protein 18a [Arachis duranensis]	88	71.5
AT3G62770.3	autophagy-related protein 18a [Arachis duranensis]	87	71.63
	autophagy-related protein 18a [Arachis duranensis]	62	71.26
At4g30510.1	autophagy-related protein 18b isoform X1 [Arachis duranensis]	99	68.71
At4g30510.2	autophagy-related protein 18b isoform X1 [Arachis duranensis]	99	72.87
At2g40810.1	autophagy-related protein 18c [Arachis duranensis]	99	70.66
At2g40810.2	autophagy-related protein 18c [Arachis duranensis]	99	70.66
At3g56440.1	autophagy-related protein 18c [Arachis duranensis]	96	71.39
At5g05150.1	autophagy-related protein 18c [Arachis duranensis]	97	46.59
At5g54730.1	autophagy-related protein 18f [Arachis duranensis]	95	42.25
At1g03380.1	autophagy-related protein 18g [Arachis duranensis]	86	59.24
At1g54710.1	autophagy-related protein 18h isoform X1 [Arachis duranensis]	98	50.05
	autophagy-related protein 18h [Arachis duranensis]	98	51.89
	autophagy-related protein 18h isoform X2 [Arachis duranensis]	93	49.5
	Arachis ipaensis
Protein accession numbers	Query Cover	Query Cover	Per. Ident
AT3G62770.1	autophagy-related protein 18a [Arachis ipaensis]	88	72.12
AT3G62770.3	autophagy-related protein 18a [Arachis ipaensis]	82	69.86
At4g30510.1	autophagy-related protein 18b isoform X1 [Arachis ipaensis]	99	69.03
At4g30510.2	autophagy-related protein 18b isoform X2 [Arachis ipaensis]	99	62.26
At2g40810.1	autophagy-related protein 18c [Arachis ipaensis]	99	70.66
At2g40810.2	autophagy-related protein 18c [Arachis ipaensis]	99	70.66
At3g56440.1	autophagy-related protein 18c [Arachis ipaensis]	96	71.39
At5g05150.1	autophagy-related protein 18c [Arachis ipaensis]	97	46.34
At5g54730.1	autophagy-related protein 18f [Arachis ipaensis]	95	42.37
At1g03380.1	autophagy-related protein 18g [Arachis ipaensis]	86	59.36
At1g54710.1	autophagy-related protein 18h isoform X1 [Arachis ipaensis]	81	57.25
	autophagy-related protein 18h isoform X3 [Arachis ipaensis]	78	57.5
	autophagy-related protein 18h [Arachis ipaensis]	98	52.1
	autophagy-related protein 18h isoform X2 [Arachis ipaensis]	75	57.04
	Cajanus cajan
Protein accession numbers	Query Cover	Query Cover	Per. Ident
AT3G62770.1	autophagy-related protein 18a isoform X1 [Cajanus cajan]	82	77.4
AT3G62770.3	autophagy-related protein 18a [Cajanus cajan]	86	68.48
At4g30510.1	autophagy-related protein 18a [Cajanus cajan]	90	31.36
At4g30510.2	autophagy-related protein 18a [Cajanus cajan]	91	34.63
At2g40810.1	autophagy-related protein 18d isoform X1 [Cajanus cajan]	94	70.82
At2g40810.2	autophagy-related protein 18d isoform X2 [Cajanus cajan]	88	71.51
At3g56440.1	autophagy-related protein 18d isoform X1 [Cajanus cajan]	96	70.1
	autophagy-related protein 18d isoform X2 [Cajanus cajan]	89	70.25
At5g05150.1	autophagy-related protein 18d isoform X1 [Cajanus cajan]	94	46.88
At5g54730.1	autophagy-related protein 18f [Cajanus cajan]	88	45.93
	autophagy-related protein 18f isoform X2 [Cajanus cajan]	88	41.98
	autophagy-related protein 18f isoform X1 [Cajanus cajan]	95	39.81
	autophagy-related protein 18f isoform X4 [Cajanus cajan]	81	42.29
	autophagy-related protein 18f isoform X3 [Cajanus cajan]	83	38.84
	Breast carcinoma-amplified sequence 3 [Cajanus cajan]	71	43.8
At1g03380.1	Breast carcinoma-amplified sequence 3 isogeny [Cajanus cajan]	86	58.91
	autophagy-related protein 18g [Cajanus cajan]	86	58.91
At1g54710.1	Breast carcinoma-amplified sequence 3 [Cajanus cajan]	98	54.87
	autophagy-related protein 18h isoform X3 [Cajanus cajan]	98	54.72
	autophagy-related protein 18h isoform X1 [Cajanus cajan]	98	54.49
	autophagy-related protein 18h isoform X2 [Cajanus cajan]	86	53.83
	Cicer arietinum
Protein accession numbers	Query Cover	Query Cover	Per. Ident
AT3G62770.1	autophagy-related protein 18a [Cicer arietinum]	82	77.27
AT3G62770.3	autophagy-related protein 18a-like [Cicer arietinum]	97	66.75
At4g30510.1	autophagy-related protein 18b isoform X2 [Cicer arietinum]	99	68.81
At4g30510.2	autophagy-related protein 18b isoform X1 [Cicer arietinum]	99	68.59
	autophagy-related protein 18b isoform X3 [Cicer arietinum]	86	70.33
At2g40810.1	autophagy-related protein 18d-like [Cicer arietinum]	91	71.15
At2g40810.2	autophagy-related protein 18d-like [Cicer arietinum]	91	71.15
At3g56440.1	autophagy-related protein 18d-like [Cicer arietinum]	92	70.27
At5g05150.1	autophagy-related protein 18d-like [Cicer arietinum]	96	45.21
At5g54730.1	autophagy-related protein 18f isoform X2 [Cicer arietinum]	91	44.4
	autophagy-related protein 18f isoform X3 [Cicer arietinum]	88	45.34
	autophagy-related protein 18f isoform X1 [Cicer arietinum]	91	44.53
At1g03380.1	autophagy-related protein 18g-like [Cicer arietinum]	86	58.47
At1g54710.1	autophagy-related protein 18h isoform X1 [Cicer arietinum]	98	54.67
	autophagy-related protein 18h isoform X2 [Cicer arietinum]	98	54.67
Lotus japonicus
Protein accession numbers	Query Cover	Query Cover	Per. Ident
AT3G62770.1	unknown [Lotus japonicus]	0.42	0.5556
AT3G62770.3	unknown [Lotus japonicus]	0.38	0.5491
At4g30510.1	-
At4g30510.2
At2g40810.1	unknown [Lotus japonicus]	0.5	0.6995
At2g40810.2	unknown [Lotus japonicus]	0.5	0.6995
At3g56440.1	unknown [Lotus japonicus]	0.48	0.6935
At5g05150.1	unknown [Lotus japonicus]	0.43	0.5025
At5g54730.1
At1g03380.1
At1g54710.1
Lupinus angustifolius
Protein accession numbers	Query Cover	Query Cover	Per. Ident
AT3G62770.1	PREDICTED: autophagy-related protein 18a-like [Lupinus angustifolius]	88	74.74
	PREDICTED: autophagy-related protein 18a-like [Lupinus angustifolius]	88	71.35
AT3G62770.3	PREDICTED: autophagy-related protein 18a-like [Lupinus angustifolius]	82	73.24
	PREDICTED: autophagy-related protein 18a-like [Lupinus angustifolius]	80	73.78
At4g30510.1	PREDICTED: autophagy-related protein 18b isoform X1 [Lupinus angustifolius]	99	70
At4g30510.2	PREDICTED: autophagy-related protein 18b isoform X1 [Lupinus angustifolius]	99	74.09
At2g40810.1	PREDICTED: autophagy-related protein 18c-like [Lupinus angustifolius]	97	74.35
At2g40810.2	hypothetical protein TanjilG_09581 [Lupinus angustifolius]	97	74.35
	hypothetical protein TanjilG_00470 [Lupinus angustifolius]	96	71.47
	PREDICTED: autophagy-related protein 18c-like [Lupinus angustifolius]	96	71.47
At3g56440.1	PREDICTED: autophagy-related protein 18d-like [Lupinus angustifolius]	90	71.88
At5g05150.1	PREDICTED: autophagy-related protein 18c-like [Lupinus angustifolius]	94	48.2
At5g54730.1	PREDICTED: LOW QUALITY PROTEIN: autophagy-related protein 18f-like [Lupinus angustifolius]	88	43.92
	hypothetical protein TanjilG_28655 [Lupinus angustifolius]	88	43.92
	PREDICTED: autophagy-related protein 18f-like isoform X2 [Lupinus angustifolius]	91	43.09
	PREDICTED: autophagy-related protein 18f-like isoform X1 [Lupinus angustifolius]	91	43.09
At1g03380.1	PREDICTED: autophagy-related protein 18g-like isoform X1 [Lupinus angustifolius]	86	57.74
	PREDICTED: autophagy-related protein 18g-like isoform X2 [Lupinus angustifolius]	86	57.62
	hypothetical protein TanjilG_24628 [Lupinus angustifolius]	86	56.9
At1g54710.1	hypothetical protein TanjilG_19333 [Lupinus angustifolius]	98	52.86
	PREDICTED: autophagy-related protein 18h-like isoform X2 [Lupinus angustifolius]	98	52.75
	PREDICTED: autophagy-related protein 18h-like isoform X3 [Lupinus angustifolius]	98	52.8
	PREDICTED: autophagy-related protein 18h-like isoform X1 [Lupinus angustifolius]	98	52.7
	hypothetical protein TanjilG_10103 [Lupinus angustifolius]	98	52.19
	PREDICTED: autophagy-related protein 18h-like isoform X2 [Lupinus angustifolius]	98	52.19
	PREDICTED: autophagy-related protein 18h-like isoform X1 [Lupinus angustifolius]	93	53.77
	PREDICTED: autophagy-related protein 18h-like isoform X3 [Lupinus angustifolius]	79	59.95
Marchantia polymorpha
Protein accession numbers	Query Cover	Query Cover	Per. Ident
AT3G62770.1	hypothetical protein AXG93_2727s1260 [Marchantia polymorpha subsp. ruderalis]	98	52.28
AT3G62770.3	hypothetical protein AXG93_2727s1260 [Marchantia polymorpha subsp. ruderalis]	99	52.84
At4g30510.1	hypothetical protein AXG93_1276s1040 [Marchantia polymorpha subsp. ruderalis]	98	45.51
At4g30510.2	hypothetical protein AXG93_1276s1040 [Marchantia polymorpha subsp. ruderalis]	93	50.21
At2g40810.1	hypothetical protein AXG93_2727s1260 [Marchantia polymorpha subsp. ruderalis]	98	53.83
At2g40810.2	hypothetical protein AXG93_2727s1260 [Marchantia polymorpha subsp. ruderalis]	98	53.83
At3g56440.1	hypothetical protein AXG93_2727s1260 [Marchantia polymorpha subsp. ruderalis]	92	55.97
At5g05150.1	hypothetical protein MARPO_0005s0065 [Marchantia polymorpha]	91	43.47
At5g54730.1	hypothetical protein MARPO_0006s0048 [Marchantia polymorpha]	89	33.5
At1g03380.1	hypothetical protein MARPO_0006s0048 [Marchantia polymorpha]	78	41.36
At1g54710.1	hypothetical protein MARPO_0006s0048 [Marchantia polymorpha]	79	39.85
Oryza sativa
Protein accession numbers	Query Cover	Query Cover	Per. Ident
AT3G62770.1	autophagy-related protein 18a [Oryza sativa Japonica Group]	81	72.68
AT3G62770.3	autophagy-related protein 18a [Oryza sativa Japonica Group]	80	71.87
At4g30510.1	autophagy-related protein 18b [Oryza sativa Japonica Group]	98	54.4
At4g30510.2	autophagy-related protein 18b [Oryza sativa Japonica Group]	99	57.89
At2g40810.1	autophagy-related protein 18d [Oryza sativa Japonica Group]	99	66.91
At2g40810.2	autophagy-related protein 18d [Oryza sativa Japonica Group]	99	66.91
At3g56440.1	autophagy-related protein 18d [Oryza sativa Japonica Group]	96	69.57
At5g05150.1	autophagy-related protein 18d [Oryza sativa Japonica Group]	96	46.93
At5g54730.1	autophagy-related protein 18f isoform X1 [Oryza sativa Japonica Group]	87	40.21
	autophagy-related protein 18f isoform X2 [Oryza sativa Japonica Group]	87	40.21
At1g03380.1	autophagy-related protein 18h [Oryza sativa Japonica Group]	90	51.98
At1g54710.1	autophagy-related protein 18h [Oryza sativa Japonica Group]	97	47.26
Pisum sativum
Protein accession numbers	Query Cover	Query Cover	Per. Ident
AT3G62770.1
AT3G62770.3
At4g30510.1	abscisate beta-glucosyltransferase 1 [Pisum sativum]	7	43.48
At4g30510.2	abscisate beta-glucosyltransferase 1 [Pisum sativum]	9	43.48
At2g40810.1
At2g40810.2
At3g56440.1
At5g05150.1
At5g54730.1
At1g03380.1
At1g54710.1
Trifolium pratense
Protein accession numbers	Query Cover	Query Cover	Per. Ident
AT3G62770.1	WD repeat domain phosphoinositide-interacting protein 3-like [Trifolium pratense]	75	77.71
AT3G62770.3	WD repeat domain phosphoinositide-interacting protein 3-like [Trifolium pratense]	80	78.5
At4g30510.1	autophagy-related protein 18-like [Trifolium pratense]	99	69.03
At4g30510.2	autophagy-related protein 18-like [Trifolium pratense]	84	71.48
At2g40810.1	WD repeat domain phosphoinositide-interacting protein 3-like [Trifolium pratense]	85	76.09
At2g40810.2	WD repeat domain phosphoinositide-interacting protein 3-like [Trifolium pratense]	85	76.09
At3g56440.1	WD repeat domain phosphoinositide-interacting protein 3-like [Trifolium pratense]	85	75.07
At5g05150.1	WD repeat domain phosphoinositide-interacting protein 3-like [Trifolium pratense]	90	48.2
At5g54730.1	autophagy-related protein [Trifolium pratense]	88	45.66
At1g03380.1	autophagy-related protein 18h-like [Trifolium pratense]	80	56.29
	autophagy-related protein 18h-like [Trifolium pratense]	74	56.28
	autophagy-related protein 18h-like [Trifolium pratense]	74	56.13
At1g54710.1	autophagy-related protein 18h-like [Trifolium pratense]	79	60.77
	autophagy-related protein 18h-like [Trifolium pratense]	73	60.71
	autophagy-related protein 18h-like [Trifolium pratense]	73	60.62
Triticum aestivum
Protein accession numbers	Query Cover	Query Cover	Per. Ident
AT3G62770.1	autophagy-related protein 18a [Triticum aestivum]	80	53.22
AT3G62770.3	autophagy-related protein 18c [Triticum aestivum]	80	52.87
At4g30510.1	unnamed protein product [Triticum aestivum]	66	34.3
At4g30510.2	unnamed protein product [Triticum aestivum]	83	34.3
At2g40810.1	unnamed protein product [Triticum aestivum]	99	66.67
At2g40810.2	autophagy-related protein 18c [Triticum aestivum]	98	59.28
At3g56440.1	autophagy-related protein 18d [Triticum aestivum]	92	61.71
At5g05150.1	unnamed protein product [Triticum aestivum]	96	46.57
At5g54730.1	unnamed protein product [Triticum aestivum]	88	40.52
At1g03380.1	unnamed protein product [Triticum aestivum]	78	39.79
At1g54710.1	unnamed protein product [Triticum aestivum]	77	38.15
	Vigna radiata
Protein accession numbers	Query Cover	Query Cover	Per. Ident
AT3G62770.1	autophagy-related protein 18a [Vigna radiata var. radiata]	81	77.49
AT3G62770.3	autophagy-related protein 18a [Vigna radiata var. radiata]	98	65.41
At4g30510.1	autophagy-related protein 18b isoform X2 [Vigna radiata var. radiata]	99	66.45
At4g30510.2	autophagy-related protein 18b isoform X1 [Vigna radiata var. radiata]	99	66.24
At2g40810.1	autophagy-related protein 18d isoform X2 [Vigna radiata var. radiata]	94	70.21
At2g40810.2	autophagy-related protein 18d isoform X2 [Vigna radiata var. radiata]	94	70.21
At3g56440.1	autophagy-related protein 18d isoform X2 [Vigna radiata var. radiata]	97	67.6
	autophagy-related protein 18d isoform X1 [Vigna radiata var. radiata]	97	67.09
	autophagy-related protein 18d isoform X4 [Vigna radiata var. radiata]	80	69.33
	autophagy-related protein 18d isoform X3 [Vigna radiata var. radiata]	80	69.33
At5g05150.1	autophagy-related protein 18d isoform X2 [Vigna radiata var. radiata]	94	48.01
At5g54730.1	autophagy-related protein 18f [Vigna radiata var. radiata]	88	43.91
	autophagy-related protein 18f isoform X2 [Vigna radiata var. radiata]	88	42.34
	autophagy-related protein 18f isoform X1 [Vigna radiata var. radiata]	88	42.34
	autophagy-related protein 18f isoform X3 [Vigna radiata var. radiata]	76	41.78
At1g03380.1	autophagy-related protein 18g [Vigna radiata var. radiata]	99	53.55
At1g54710.1	autophagy-related protein 18h [Vigna radiata var. radiata]	79	56.01
	Vigna angularis
Protein accession numbers	Query Cover	Query Cover	Per. Ident
AT3G62770.1	PREDICTED: autophagy-related protein 18a-like [Vigna angularis]	0.81	0.7778
AT3G62770.3	PREDICTED: autophagy-related protein 18a-like [Vigna angularis]	0.98	0.6518
At4g30510.1	PREDICTED: autophagy-related protein 18b isoform X2 [Vigna angularis]	0.99	0.6613
At4g30510.2	PREDICTED: autophagy-related protein 18b isoform X1 [Vigna angularis]	0.99	0.6592
	PREDICTED: autophagy-related protein 18b isoform X3 [Vigna angularis]	0.99	0.5516
	PREDICTED: autophagy-related protein 18b isoform X4 [Vigna angularis]	0.99	0.5516
At2g40810.1	PREDICTED: autophagy-related protein 18d-like [Vigna angularis]	0.94	0.7074
At2g40810.2	PREDICTED: autophagy-related protein 18d-like [Vigna angularis]	0.94	0.7074
At3g56440.1	PREDICTED: autophagy-related protein 18d-like [Vigna angularis]	0.97	0.6837
At5g05150.1	PREDICTED: autophagy-related protein 18d-like [Vigna angularis]	0.93	0.4836
At5g54730.1	PREDICTED: autophagy-related protein 18f-like isoform X1 [Vigna angularis]	0.88	0.4351
At1g03380.1	PREDICTED: autophagy-related protein 18g [Vigna angularis]	0.99	0.5355
	hypothetical protein LR48_Vigan10g093100 [Vigna angularis]	0.79	0.5634
	PREDICTED: autophagy-related protein 18h [Vigna angularis]	0.79	0.5634
	hypothetical protein LR48_Vigan03g226500 [Vigna angularis]	0.63	0.4889
At1g54710.1	PREDICTED: autophagy-related protein 18h [Vigna angularis]	0.98	0.5486
	hypothetical protein LR48_Vigan10g093100 [Vigna angularis]	0.98	0.5486
	PREDICTED: autophagy-related protein 18g [Vigna angularis]	0.97	0.4486
	Zea mays
Protein	Protein accession numbers	Total Score	E value
AT3G62770.1	autophagy-related protein 18a-like [Zea mays]	80	74
AT3G62770.3	autophagy-related protein 18a-like [Zea mays]	80	73.46
At4g30510.1	uncharacterized protein LOC100279118 [Zea mays]	99	58.33
At4g30510.2	uncharacterized protein LOC100279118 isoform X1 [Zea mays]	99	63.31
At2g40810.1	uncharacterized protein LOC100501634 [Zea mays]	99	66.42
At2g40810.2	uncharacterized protein LOC100501634 [Zea mays]	99	66.42
	uncharacterized protein LOC100501577 [Zea mays]	98	67.94
	Autophagy-related protein 18c [Zea mays]	98	65.36
	Autophagy-related protein 18c [Zea mays]	98	64.48
	Autophagy-related protein 18c [Zea mays]	91	68.22
At3g56440.1	uncharacterized protein LOC100501634 [Zea mays]	92	72.24
	uncharacterized protein LOC100501577 [Zea mays]	92	71.43
	Autophagy-related protein 18c [Zea mays]	92	68.57
	Autophagy-related protein 18c [Zea mays]	92	67.61
	Autophagy-related protein 18c [Zea mays]	85	70.93
At5g05150.1	uncharacterized protein LOC100501634 [Zea mays]	96	47.06
	uncharacterized protein LOC100501577 [Zea mays]	96	47.3
At5g54730.1	Autophagy-related protein 18f [Zea mays]	88	39.17
	autophagy-related protein 18f [Zea mays]	88	39.17
	Autophagy-related protein 18f [Zea mays]	88	38.7
	Autophagy-related protein 18f [Zea mays]	88	38.63
	Autophagy-related protein 18f [Zea mays]	81	39.27
At1g03380.1	Autophagy-related protein 18g [Zea mays]	80	55.8
	Autophagy-related protein 18g [Zea mays]	80	55.8
	Autophagy-related protein 18g [Zea mays]	80	55.8
	Autophagy-related protein 18g [Zea mays]	80	55.91
	Autophagy-related protein 18g [Zea mays]	80	56.21
	Autophagy-related protein 18g [Zea mays]	80	55.87
	Autophagy-related protein 18g [Zea mays]	80	55.74
	Autophagy-related protein 18g [Zea mays]	80	55.75
	Autophagy-related protein 18g [Zea mays]	80	55.75
	Autophagy-related protein 18g [Zea mays]	75	54.73
	Autophagy-related protein 18g [Zea mays]	68	53.34
	Autophagy-related protein 18g [Zea mays]	68	53.34
	Autophagy-related protein 18g [Zea mays]	68	53.42
	Autophagy-related protein 18g [Zea mays]	68	53.28
	Autophagy-related protein 18g [Zea mays]	54	51.88
At1g54710.1	autophagy-related protein 18h [Zea mays]	97	46.79
	autophagy-related protein 18h [Zea mays]	97	47.15
	Autophagy-related protein 18h [Zea mays]	97	46.69

## Sheet: C.KEGG
Supplemental information SI3. Analysis of ATG18 genes homologs identification in A. thaliana (At), M.polymorpha (Mpo), O.sativa (Os), T. aestivum (Ta), Zea mays (Zm), A. duranensis (Ad), A. ipaensis (Ai), C. cajan (Cc), L. Japonicus (Lj), C. arietinum (Ca), L. angustifolius (La), P. sativum (Ps), V. angularis (Va), V. radiata (Vr) and Trifolium pratense (Tp), P. Patens(Pp), C. braunii (Cb), C. re…
C
KEGG ID	Arabidopsis thaliana	Arachis duranensis		Arachis ipaensis		Cajanus cajan		Cicer arietinum		Glycine max		Lens culinaris	Lotus Japonica	Lupinus angustifolio		Marchantia polymorpha	Medicago truncatula	Oriza sativa		Phaseolus vulgaris	Vicia faba	Pisum sativum	Trifolum prantense	Triticum aestivum	Vigna angularis		Vigna radiata		Zea mays
GrpGenusOrganismK07204	ath	adu		aip		ccaj		cam		gmx			lja	lang			mtr	osa		pvu					var		vra		zma
(RAPTOR) [590] K07203	AT3G08850 AT5G01770	107625845 107639623 107639627		107475433 107485189				101514864		100777178 100779159			Lj1g3v2442920.1 Lj1g3v2442920.2 Lj1g3v2442920.4	109325297 109360508 109352997			MTR_7g072330	4351289 9266997		PHAVU_008G08780 PHAVU_008G08810					108328977		106759187		100275011 103640651 100193091
(MTOR)[616]K08266	AT1G50030	107643288		107488658		109800697		101499541		100816558 100816446			Lj1g3v0052210.1 Lj1g3v0052210.2 Lj1g3v0052210.3	109332651 109348524			MTR_5g005380	4338174		PHAVU_002G04990					108319939		106777509		542211
(MLST8)[544]K08269	AT2G22040 AT3G18140	107623295		107468141		109812691		101511790		100781599 100812024			Lj6g3v1984390.2	109337909 109330120			MTR_2g016690	4333729		PHAVU_006G17370					108341124		106776247		100191700
(WIPI1_2)[751]K08334	AT4G30510	107641566		107459567				101498211		100794908 100803048 100820465 100816367			Lj4g3v2018270.1 Lj4g3v2018270.2	109346645			MTR_4g130190	4330978		PHAVU_003G15280					108323210		106769129		100279118

## Sheet: D.Ensembl
Supplemental information SI3. Analysis of ATG18 genes homologs identification in A. thaliana (At), M.polymorpha (Mpo), O.sativa (Os), T. aestivum (Ta), Zea mays (Zm), A. duranensis (Ad), A. ipaensis (Ai), C. cajan (Cc), L. Japonicus (Lj), C. arietinum (Ca), L. angustifolius (La), P. sativum (Ps), V. angularis (Va), V. radiata (Vr) and Trifolium pratense (Tp), P. Patens(Pp), C. braunii (Cb), C. re…
D
Lupinus angustifolius
ID Arabidopsis	Species	Type	Orthologue	dN/dS	Target %id	Query %id	GOC Score	WGA Coverage	High Confidence
At3g62770	Lupinus angustifolius	1-to-manyView Gene Tree	TanjilG_06287 Compare Regions (LG16:15,940,917-15,944,151:1) View Sequence Alignments	n/a	69.23 %	44.47 %	n/a	92.44	No
	Lupinus angustifolius	1-to-manyView Gene Tree	TanjilG_22527 Compare Regions (LG02:1,726,065-1,728,960:1) View Sequence Alignments	n/a	72.60 %	48.00 %	n/a	100	No
	Lupinus angustifolius	1-to-manyView Gene Tree	TanjilG_24642 Compare Regions (LG04:25,518,515-25,522,364:-1) View Sequence Alignments	n/a	58.11 %	50.59 %	n/a	81.4	No
At4g30510	Lupinus angustifolius	1-to-1View Gene Tree	TanjilG_09488 Compare Regions (LG01:2,396,242-2,403,256:1) View Sequence Alignments	n/a	51.64 %	68.85 %	n/a	93.59	No
	Lupinus angustifolius	Many-to-manyView Gene Tree	TanjilG_00470 Compare Regions (LG15:12,995,323-12,999,407:1) View Sequence Alignments	0.13198	65.94 %	69.47 %	n/a	7.63	No
At2g40810	Lupinus angustifolius	Many-to-manyView Gene Tree	TanjilG_09581 Compare Regions (KV862214:14,000-20,651:1) View Sequence Alignments	0.10906	34.61 %	71.25 %	n/a	69.24	No
At3g56440	Lupinus angustifolius	Many-to-manyView Gene Tree	TanjilG_00470 Compare Regions (LG15:12,995,323-12,999,407:1) View Sequence Alignments	0.17649	63.53 %	67.26 %	n/a	94.04	No
	Lupinus angustifolius	Many-to-manyView Gene Tree	TanjilG_09581 Compare Regions (KV862214:14,000-20,651:1) View Sequence Alignments	0.14028	34.73 %	71.87 %	n/a	90.82	No
At5g05150
At5g54730	Lupinus angustifolius	1-to-manyView Gene Tree	TanjilG_02975 Compare Regions (LG07:4,157,846-4,166,140:1) View Sequence Alignments	n/a	30.18 %	35.91 %	n/a	78.61	No
	Lupinus angustifolius	1-to-manyView Gene Tree	TanjilG_11654 Compare Regions (LG08:21,469,852-21,475,520:-1) View Sequence Alignments	n/a	32.66 %	40.24 %	n/a	79.22	No
	Lupinus angustifolius	1-to-manyView Gene Tree	TanjilG_11801 Compare Regions (LG10:13,121,879-13,127,565:-1) View Sequence Alignments	n/a	34.38 %	40.10 %	n/a	84.83	No
	Lupinus angustifolius	1-to-manyView Gene Tree	TanjilG_28655 Compare Regions (LG03:10,209,954-10,215,392:1) View Sequence Alignments	n/a	34.59 %	39.58 %	n/a	83.89	No
At1g03380	Lupinus angustifolius	1-to-1View Gene Tree	TanjilG_24628 Compare Regions (LG04:25,628,147-25,633,115:-1) View Sequence Alignments	n/a	49.38 %	49.43 %	n/a	83.48	Yes
At1g54710	Lupinus angustifolius	1-to-manyView Gene Tree	TanjilG_10103 Compare Regions (LG08:5,115,462-5,121,749:-1) View Sequence Alignments	n/a	52.52 %	51.78 %	n/a	91.4	No
	Lupinus angustifolius	1-to-manyView Gene Tree	TanjilG_19333 Compare Regions (LG17:6,487,200-6,492,841:-1) View Sequence Alignments	n/a	52.37 %	51.35 %	n/a	90.65	No
Marchantia polymorpha
ID Arabidopsis	Species	Type	Orthologue	dN/dS	Target %id	Query %id	GOC Score	WGA Coverage	High Confidence
At3g62770	Marchantia polymorpha	1-to-manyView Gene Tree	MARPO_0001s0033 Compare Regions (KZ772673:410,661-413,912:-1) View Sequence Alignments	n/a	46.09 %	54.12 %	n/a	61.75	Yes
At4g30510	Marchantia polymorpha	1-to-1View Gene Tree	MARPO_0027s0044 Compare Regions (KZ772699:406,802-411,674:1) View Sequence Alignments	n/a	36.09 %	42.90 %	n/a	n/a	Yes
At2g40810	Marchantia polymorpha	1-to-manyView Gene Tree	MARPO_0001s0033 Compare Regions (KZ772673:410,661-413,912:-1) View Sequence Alignments	n/a	43.49 %	55.22 %	n/a	n/a	Yes
At3g56440	Marchantia polymorpha	1-to-manyView Gene Tree	MARPO_0001s0033 Compare Regions (KZ772673:410,661-413,912:-1) View Sequence Alignments	n/a	44.09 %	56.27 %	n/a	65.26	Yes
At5g05150	Marchantia polymorpha	1-to-manyView Gene Tree	MARPO_0001s0033 Compare Regions (KZ772673:410,661-413,912:-1) View Sequence Alignments	n/a	32.87 %	43.85 %	n/a	n/a	Yes
At5g54730	Marchantia polymorpha	1-to-manyView Gene Tree	MARPO_0006s0048 Compare Regions (KZ772678:563,733-572,875:1) View Sequence Alignments	n/a	21.19 %	32.24 %	n/a	46	No
At1g03380	Marchantia polymorpha	1-to-manyView Gene Tree	MARPO_0006s0048 Compare Regions (KZ772678:563,733-572,875:1) View Sequence Alignments	n/a	28.85 %	34.93 %	n/a	51.59	No
At1g54710	Marchantia polymorpha	1-to-manyView Gene Tree	MARPO_0006s0048 Compare Regions (KZ772678:563,733-572,875:1) View Sequence Alignments	n/a	28.42 %	35.60 %	n/a	58.59	No
Oryza sativa Japonica Group
ID Arabidopsis	Species	Type	Orthologue	dN/dS	Target %id	Query %id	GOC Score	WGA Coverage	High Confidence
At3g62770	Oryza sativa Japonica Group	1-to-1View Gene Tree	OsATG18c (Os01g0934000) Compare Regions (1:40,966,688-40,971,055:-1) View Sequence Alignments	n/a	59.30 %	63.76 %	n/a	80.4	Yes
At4g30510	Oryza sativa Japonica Group	1-to-1View Gene Tree	OsATG18a (Os02g0791800) Compare Regions (2:33,629,573-33,633,614:-1) View Sequence Alignments	n/a	51.07 %	52.19 %	n/a	84.71	Yes
At2g40810	Oryza sativa Japonica Group	Many-to-manyView Gene Tree	OsATG18b (Os01g0168500) Compare Regions (1:3,505,759-3,510,343:1) View Sequence Alignments	n/a	64.51 %	68.45 %	n/a	n/a	Yes
	Oryza sativa Japonica Group	Many-to-manyView Gene Tree	OsATG18d (Os05g0169200) Compare Regions (5:4,144,983-4,148,965:1) View Sequence Alignments	n/a	55.24 %	53.69 %	n/a	n/a	Yes
At2g40810	Oryza sativa Japonica Group	Many-to-manyView Gene Tree	OsATG18b (Os01g0168500) Compare Regions (1:3,505,759-3,510,343:1) View Sequence Alignments	n/a	62.59 %	66.75 %	n/a	90.63	Yes
	Oryza sativa Japonica Group	Many-to-manyView Gene Tree	OsATG18d (Os05g0169200) Compare Regions (5:4,144,983-4,148,965:1) View Sequence Alignments	n/a	55.50 %	54.22 %	n/a	85.42	Yes
At3g56440
At5g05150
At5g54730	Oryza sativa Japonica Group	1-to-1View Gene Tree	OsATG18e (Os01g0786900) Compare Regions (1:33,368,985-33,374,621:-1) View Sequence Alignments	n/a	33.33 %	38.01 %	n/a	77.08	Yes
At1g03380	Oryza sativa Japonica Group	1-to-manyView Gene Tree	OsATG18f (Os05g0405900) Compare Regions (5:19,768,783-19,775,018:1) View Sequence Alignments	n/a	43.84 %	45.99 %	n/a	80.04	Yes
At1g54710	Oryza sativa Japonica Group	1-to-manyView Gene Tree	OsATG18f (Os05g0405900) Compare Regions (5:19,768,783-19,775,018:1) View Sequence Alignments	n/a	45.73 %	49.62 %	n/a	n/a	Yes
Trifolium pratense
ID Arabidopsis	Species	Type	Orthologue	dN/dS	Target %id	Query %id	GOC Score	WGA Coverage	High Confidence
At3g62770	Trifolium pratense	1-to-manyView Gene Tree	Tp57577_TGAC_v2_gene33973 Compare Regions (LG1:10,939,913-10,942,651:-1) View Sequence Alignments	n/a	56.99 %	51.76 %	n/a	80.62	No
	Trifolium pratense	1-to-manyView Gene Tree	Tp57577_TGAC_v2_gene9625 Compare Regions (LG6:1,999,242-2,002,006:-1) View Sequence Alignments	n/a	64.74 %	57.88 %	n/a	81.27	No
At4g30510	Trifolium pratense	1-to-1View Gene Tree	Tp57577_TGAC_v2_gene24846 Compare Regions (FKJA01000180.1:87,412-92,024:-1) View Sequence Alignments	n/a	67.03 %	67.21 %	n/a	92.47	No
At2g40810	Trifolium pratense	1-to-manyView Gene Tree	Tp57577_TGAC_v2_gene13965 Compare Regions (FKJA01000426.1:64,476-69,559:1) View Sequence Alignments	n/a	68.19 %	72.01 %	n/a	89.6	No
At3g56440	Trifolium pratense	1-to-manyView Gene Tree	Tp57577_TGAC_v2_gene13965 Compare Regions (FKJA01000426.1:64,476-69,559:1) View Sequence Alignments	0.11594	66.27 %	70.33 %	n/a	93.25	No
At5g05150
At5g54730	Trifolium pratense	1-to-1View Gene Tree	Tp57577_TGAC_v2_gene36798 Compare Regions (LG2:23,288,081-23,295,536:1) View Sequence Alignments	n/a	35.44 %	41.81 %	n/a	82.29	No
At1g03380	Trifolium pratense	1-to-1View Gene Tree	Tp57577_TGAC_v2_gene16922 Compare Regions (LG1:4,403,758-4,409,551:1) View Sequence Alignments	n/a	49.53 %	49.84 %	n/a	81.4	Yes
At1g54710	Trifolium pratense	1-to-1View Gene Tree	Tp57577_TGAC_v2_gene2713 Compare Regions (LG1:12,503,544-12,511,426:1) View Sequence Alignments	n/a	52.71 %	52.54 %	n/a	89.36	No
Triticum aestivum
ID Arabidopsis	Species	Type	Orthologue	dN/dS	Target %id	Query %id	GOC Score	WGA Coverage	High Confidence
At3g62770	Triticum aestivum	1-to-1View Gene Tree	TraesCS3A02G453200 Compare Regions (3A:691,107,122-691,112,178:-1) View Sequence Alignments	n/a	54.10 %	62.12 %	n/a	78.85	Yes
	Triticum aestivum	1-to-1View Gene Tree	TraesCS3B02G490900 Compare Regions (3B:736,925,140-736,931,388:-1) View Sequence Alignments	n/a	53.44 %	62.12 %	n/a	76.45	Yes
At4g30510	Triticum aestivum	1-to-1View Gene Tree	TraesCS6A02G353600 Compare Regions (6A:585,196,649-585,200,114:-1) View Sequence Alignments	n/a	53.62 %	54.64 %	n/a	76.5	Yes
	Triticum aestivum	1-to-1View Gene Tree	TraesCS6B02G386200 Compare Regions (6B:660,676,250-660,680,341:-1) View Sequence Alignments	n/a	53.89 %	54.92 %	n/a	72.35	Yes
	Triticum aestivum	1-to-1View Gene Tree	TraesCS6D02G335900 Compare Regions (6D:436,887,329-436,890,971:-1) View Sequence Alignments	n/a	53.62 %	54.64 %	n/a	72.6	Yes
At2g40810	riticum aestivum	Many-to-manyView Gene Tree	TraesCS1A02G112700 Compare Regions (1A:115,357,679-115,363,324:1) View Sequence Alignments	n/a	58.44 %	57.25 %	n/a	2.79	Yes
	Triticum aestivum	Many-to-manyView Gene Tree	TraesCS1B02G132900 Compare Regions (1B:167,930,227-167,934,361:1) View Sequence Alignments	n/a	58.70 %	57.51 %	n/a	1.51	Yes
	Triticum aestivum	Many-to-manyView Gene Tree	TraesCS1D02G114300 Compare Regions (1D:110,496,070-110,500,148:1) View Sequence Alignments	n/a	59.22 %	58.02 %	n/a	0.66	Yes
	Triticum aestivum	Many-to-manyView Gene Tree	TraesCS3A02G095300 Compare Regions (3A:60,663,849-60,667,743:-1) View Sequence Alignments	n/a	63.31 %	67.18 %	n/a	3.02	Yes
	Triticum aestivum	Many-to-manyView Gene Tree	TraesCS3B02G110900 Compare Regions (3B:76,506,118-76,514,915:-1) View Sequence Alignments	n/a	63.55 %	67.43 %	n/a	83.76	Yes
	Triticum aestivum	Many-to-manyView Gene Tree	TraesCS3D02G095500 Compare Regions (3D:48,442,045-48,446,023:-1) View Sequence Alignments	n/a	63.55 %	67.43 %	n/a	90.73	Yes
At3g56440	Triticum aestivum	Many-to-manyView Gene Tree	TraesCS1A02G112700 Compare Regions (1A:115,357,679-115,363,324:1) View Sequence Alignments	n/a	57.66 %	56.78 %	n/a	46.39	Yes
	Triticum aestivum	Many-to-manyView Gene Tree	TraesCS1B02G132900 Compare Regions (1B:167,930,227-167,934,361:1) View Sequence Alignments	n/a	58.44 %	57.54 %	n/a	46.43	Yes
	Triticum aestivum	Many-to-manyView Gene Tree	TraesCS1D02G114300 Compare Regions (1D:110,496,070-110,500,148:1) View Sequence Alignments	n/a	58.18 %	57.29 %	n/a	45.72	Yes
	Triticum aestivum	Many-to-manyView Gene Tree	TraesCS3A02G095300 Compare Regions (3A:60,663,849-60,667,743:-1) View Sequence Alignments	n/a	63.07 %	67.26 %	n/a	89.42	Yes
	Triticum aestivum	Many-to-manyView Gene Tree	TraesCS3B02G110900 Compare Regions (3B:76,506,118-76,514,915:-1) View Sequence Alignments	n/a	63.07 %	67.26 %	n/a	9.34	Yes
	Triticum aestivum	Many-to-manyView Gene Tree	TraesCS3D02G095500 Compare Regions (3D:48,442,045-48,446,023:-1) View Sequence Alignments	n/a	63.07 %	67.26 %	n/a	2	Yes
At5g05150
At5g54730	Triticum aestivum	1-to-1View Gene Tree	TraesCS3A02G324900 Compare Regions (3A:569,423,696-569,429,594:-1) View Sequence Alignments	n/a	33.30 %	38.14 %	n/a	46.23	Yes
	Triticum aestivum	1-to-1View Gene Tree	TraesCS3B02G353900 Compare Regions (3B:564,247,285-564,253,595:-1) View Sequence Alignments	n/a	33.07 %	37.88 %	n/a	n/a	Yes
	Triticum aestivum	1-to-1View Gene Tree	TraesCS3D02G318200 Compare Regions (3D:432,029,583-432,035,373:-1) View Sequence Alignments	n/a	33.57 %	37.75 %	n/a	56	Yes
At1g03380	Triticum aestivum	1-to-manyView Gene Tree	TraesCS1A02G254200 Compare Regions (1A:445,878,772-445,885,091:1) View Sequence Alignments	n/a	41.81 %	45.78 %	n/a	80.13	Yes
	Triticum aestivum	1-to-manyView Gene Tree	TraesCS1B02G264000 Compare Regions (1B:464,710,159-464,716,856:-1) View Sequence Alignments	n/a	43.12 %	45.78 %	n/a	81.03	Yes
	Triticum aestivum	1-to-manyView Gene Tree	TraesCS1D02G253700 Compare Regions (1D:345,703,337-345,709,589:1) View Sequence Alignments	n/a	43.29 %	45.78 %	n/a	80.16	Yes
At1g54710	Triticum aestivum	1-to-manyView Gene Tree	TraesCS1A02G254200 Compare Regions (1A:445,878,772-445,885,091:1) View Sequence Alignments	n/a	43.05 %	48.76 %	n/a	6.36	Yes
	Triticum aestivum	1-to-manyView Gene Tree	TraesCS1B02G264000 Compare Regions (1B:464,710,159-464,716,856:-1) View Sequence Alignments	n/a	44.99 %	49.41 %	n/a	4.01	Yes
	Triticum aestivum	1-to-manyView Gene Tree	TraesCS1D02G253700 Compare Regions (1D:345,703,337-345,709,589:1) View Sequence Alignments	n/a	44.58 %	48.76 %	n/a	82.15	Yes
Vigna angularis
ID Arabidopsis	Species	Type	Orthologue	dN/dS	Target %id	Query %id	GOC Score	WGA Coverage	High Confidence
At3g62770	Vigna angularis	1-to-1View Gene Tree	LR48_Vigan03g286700 Compare Regions (3:38,346,273-38,349,238:-1) View Sequence Alignments	n/a	71.66 %	51.76 %	n/a	97.8	No
At4g30510	Vigna angularis	1-to-1View Gene Tree	LR48_Vigan01g240600 Compare Regions (1:32,343,174-32,348,305:-1) View Sequence Alignments	0.12525	65.75 %	65.03 %	n/a	99.57	No
At2g40810	Vigna angularis	1-to-manyView Gene Tree	LR48_Vigan04g120000 Compare Regions (4:17,971,893-17,974,256:1) View Sequence Alignments	n/a	63.95 %	61.83 %	n/a	88.21	No
At3g56440	Vigna angularis	1-to-manyView Gene Tree	LR48_Vigan04g120000 Compare Regions (4:17,971,893-17,974,256:1) View Sequence Alignments	0.1384	63.68 %	61.89 %	n/a	88.99	No
At5g05150
At5g54730	Vigna angularis	1-to-manyView Gene Tree	LR48_Vigan05g145500 Compare Regions (5:22,193,363-22,198,421:1) View Sequence Alignments	n/a	35.35 %	39.06 %	n/a	87.36	No
	Vigna angularis	1-to-manyView Gene Tree	LR48_Vigan08g077000 Compare Regions (8:13,629,820-13,635,098:-1) View Sequence Alignments	n/a	31.94 %	38.01 %	n/a	84.37	No
At1g03380	Vigna angularis	1-to-1View Gene Tree	LR48_Vigan03g226500 Compare Regions (3:32,518,651-32,522,080:-1) View Sequence Alignments	n/a	44.57 %	29.51 %	n/a	66.14	Yes
At1g54710	Vigna angularis	1-to-1View Gene Tree	LR48_Vigan10g093100 Compare Regions (10:11,382,674-11,389,917:1) View Sequence Alignments	n/a	53.10 %	53.61 %	n/a	90.84	No
Vigna radiata
ID Arabidopsis	Species	Type	Orthologue	dN/dS	Target %id	Query %id	GOC Score	WGA Coverage	High Confidence
At3g62770	Vigna radiata	1-to-1View Gene Tree	Vradi03g05850 Compare Regions (3:7,354,788-7,358,469:1) View Sequence Alignments	n/a	61.23 %	60.94 %	n/a	98.24	No
At4g30510	vigna radiata	1-to-1View Gene Tree	Vradi07g21660 Compare Regions (7:44,338,620-44,344,292:1) View Sequence Alignments	0.11864	58.38 %	62.84 %	n/a	92.49	No
At2g40810	Vigna radiata	1-to-manyView Gene Tree	Vradi0239s00050 Compare Regions (scaffold_239:11,924-19,312:1) View Sequence Alignments	n/a	49.52 %	65.14 %	n/a	82.76	No
At3g56440	Vigna radiata	1-to-manyView Gene Tree	Vradi0239s00050 Compare Regions (scaffold_239:11,924-19,312:1) View Sequence Alignments	n/a	48.36 %	63.94 %	n/a	82.22	No
At5g54730	Vigna radiata	1-to-manyView Gene Tree	Vradi0023s00190 Compare Regions (scaffold_23:2,538,554-2,544,879:1) View Sequence Alignments	n/a	37.30 %	32.90 %	n/a	87.4	No
	Vigna radiata	1-to-manyView Gene Tree	Vradi02g09460 Compare Regions (2:14,614,874-14,621,469:1) View Sequence Alignments	n/a	31.35 %	38.01 %	n/a	84.8	No
At1g03380	Vigna radiata	1-to-1View Gene Tree	Vradi03g00450 Compare Regions (3:733,978-740,236:-1) View Sequence Alignments	n/a	51.36 %	51.30 %	n/a	84.31	Yes
At1g54710	Vigna radiata	1-to-1View Gene Tree	Vradi08g12840 Compare Regions (8:32,335,147-32,342,858:1) View Sequence Alignments	n/a	54.37 %	51.67 %	n/a	90.93	No
Zea mays
ID Arabidopsis	Species	Type	Orthologue	dN/dS	Target %id	Query %id	GOC Score	WGA Coverage	High Confidence
At3g62770	Zea mays	1-to-manyView Gene Tree	autophagy18a (Zm00001d011920) Compare Regions (8:164,595,644-164,600,231:1) View Sequence Alignments	n/a	56.73 %	64.47 %	n/a	80.58	Yes
	Zea mays	1-to-manyView Gene Tree	autophagy18b (Zm00001d042215) Compare Regions (3:156,417,053-156,421,558:1) View Sequence Alignments	n/a	58.80 %	62.12 %	n/a	84.36	Yes
At4g30510	Zea mays	1-to-1View Gene Tree	autophagy18e (Zm00001d018355) Compare Regions (5:219,132,562-219,138,725:-1) View Sequence Alignments	n/a	56.60 %	57.38 %	n/a	90.76	Yes
At2g40810	Zea mays	Many-to-manyView Gene Tree	autophagy18c (Zm00001d039703) Compare Regions (3:12,596,468-12,600,760:-1) View Sequence Alignments	n/a	64.27 %	68.19 %	n/a	5.79	Yes
At3g56440	Zea mays	Many-to-manyView Gene Tree	autophagy18d (Zm00001d008691) Compare Regions (8:17,288,750-17,293,014:1) View Sequence Alignments	n/a	59.77 %	66.50 %	n/a	n/a	Yes
	Zea mays	Many-to-manyView Gene Tree	autophagy18c (Zm00001d039703) Compare Regions (3:12,596,468-12,600,760:-1) View Sequence Alignments	n/a	63.79 %	68.03 %	n/a	90.94	Yes
At5g05150
At5g54730	Zea mays	1-to-1View Gene Tree	autophagy18f (Zm00001d043239) Compare Regions (3:192,795,025-192,801,090:1) View Sequence Alignments	n/a	32.02 %	36.30 %	n/a	n/a	Yes
At1g03380	Zea mays	Many-to-manyView Gene Tree	autophagy18h (Zm00001d010315) Compare Regions (8:109,278,193-109,288,346:-1) View Sequence Alignments	n/a	42.25 %	46.92 %	n/a	n/a	Yes
	Zea mays	Many-to-manyView Gene Tree	autophagy18g (Zm00001d038156) Compare Regions (6:149,721,375-149,731,447:-1) View Sequence Alignments	n/a	44.54 %	46.40 %	n/a	n/a	Yes
At1g54710	Zea mays	Many-to-manyView Gene Tree	autophagy18h (Zm00001d010315) Compare Regions (8:109,278,193-109,288,346:-1) View Sequence Alignments	n/a	42.63 %	48.98 %	n/a	74.42	Yes
	Zea mays	Many-to-manyView Gene Tree	autophagy18g (Zm00001d038156) Compare Regions (6:149,721,375-149,731,447:-1) View Sequence Alignments	n/a	45.05 %	48.54 %	n/a	81.11	Yes

## Sheet: E.Hmmer
Supplemental information SI3. Analysis of ATG18 genes homologs identification in A. thaliana (At), M.polymorpha (Mpo), O.sativa (Os), T. aestivum (Ta), Zea mays (Zm), A. duranensis (Ad), A. ipaensis (Ai), C. cajan (Cc), L. Japonicus (Lj), C. arietinum (Ca), L. angustifolius (La), P. sativum (Ps), V. angularis (Va), V. radiata (Vr) and Trifolium pratense (Tp), P. Patens(Pp), C. braunii (Cb), C. re…
E
Lupinus angustifolius
	Target	Species	E-value
At3g62770.1	TanjilG_09581	Lupinus angustifolius	1.3e-279
At3g62770.3	TanjilG_09581	Lupinus angustifolius	6.8e-268
At4g30510.1	TanjilG_09488	Lupinus angustifolius	4.4e-160
At4g30510.2	TanjilG_09488	Lupinus angustifolius	3.7e-138
At2g40810.1	TanjilG_00470	Lupinus angustifolius	6.3e-182
At2g40810.2	TanjilG_09581	Lupinus angustifolius	0
At3g56440.1	TanjilG_09581	Lupinus angustifolius	0
At5g05150.1	TanjilG_09581	Lupinus angustifolius	1.5e-220
At5g54730.1	TanjilG_28655	Lupinus angustifolius	1.3e-170
At1g03380.1	TanjilG_24628	Lupinus angustifolius	8.1e-292
At1g54710.1	TanjilG_10103	Lupinus angustifolius	8.4e-296
Oriza sativa
	Target	Species	E-value
At3g62770.1	Os01g0934000	Oryza sativa subsp. japonica	3.2e-171
At3g62770.3	Os01g0934000	Oryza sativa subsp. japonica	1.2e-154
	Os02g0791800	Oryza sativa subsp. japonica	5e-104
At4g30510.1	Os02g0791800	Oryza sativa subsp. japonica	4.1e-88
At4g30510.2	Os01g0168500	Oryza sativa subsp. japonica	2.3e-182
At2g40810.1	Os01g0168500	Oryza sativa subsp. japonica	2.3e-182
At2g40810.2	Os01g0168500	Oryza sativa subsp. japonica	2.3e-182
At3g56440.1	Os01g0168500	Oryza sativa subsp. japonica	9.7e-186
At5g05150.1	Os01g0168500	Oryza sativa subsp. japonica	8.6e-111
At5g54730.1	Os01g0786900	Oryza sativa subsp. japonica	5.5e-142
At1g03380.1	Os05g0405900	Oryza sativa subsp. japonica	8.4e-269
At1g54710.1	Os05g0405900	Oryza sativa subsp. japonica	8.3e-260
Vigna radiata
	Target	Species	E-value
At3g62770.1	Vradi08g12430	Vigna radiata	5.9e-185
At3g62770.3	Vradi03g05850	Vigna radiata var. radiata	1.8e-159
At4g30510.1	Vradi07g21660	Vigna radiata	1.5e-109
At4g30510.2	Vradi07g21660	Vigna radiata	2.4e-102
At2g40810.1	Vradi0239s00050	Vigna radiata	3e-172
At2g40810.2	Vradi0239s00050	Vigna radiata	3e-172
At3g56440.1	Vradi0239s00050	Vigna radiata	1e-172
At5g05150.1	Vradi0239s00050	Vigna radiata	9.6e-104
At5g54730.1	Vradi02g09460	Vigna radiata var. radiata	1.9e-154
At1g03380.1	Vradi08g12840	Vigna radiata	7.3e-252
At1g54710.1	Vradi08g12840	Vigna radiata	2.1e-290
Trifolum prantense
	Target	Species	E-value
At3g62770.1	Tp57577_TGAC_v2_gene9625	Trifolium pratense	3.3e-158
At3g62770.3	Tp57577_TGAC_v2_gene6103	Trifolium pratense	8.3e-189
At4g30510.1	Tp57577_TGAC_v2_gene9625	Trifolium pratense	1.7e-142
At4g30510.2	Tp57577_TGAC_v2_gene24846	Trifolium pratense	5.8e-134
At2g40810.1	Tp57577_TGAC_v2_gene13965	Trifolium pratense	4.6e-187
At2g40810.2	Tp57577_TGAC_v2_gene13965	Trifolium pratense	4.6e-187
At3g56440.1	Tp57577_TGAC_v2_gene13965	Trifolium pratense	1.7e-187
At5g05150.1	Tp57577_TGAC_v2_gene13965	Trifolium pratense	6.9e-113
At5g54730.1	Tp57577_TGAC_v2_gene36798	Trifolium pratense	2.4e-173
At1g03380.1	Tp57577_TGAC_v2_gene16922	Trifolium pratense	4.8e-294
At1g54710.1	Tp57577_TGAC_v2_gene2713	Trifolium pratense	4.6e-289
Triticum aestivum
	Target	Species	E-value
At3g62770.1	TraesCS3B02G490900	Triticum aestivum	3.7e-167
	TraesCS3A02G453200	Triticum aestivum	2.8e-166
At3g62770.3	TraesCS3B02G490900	Triticum aestivum	4.5e-149
	TraesCS3A02G453200	Triticum aestivum	1.2e-148
At4g30510.1	TraesCS6B02G386200	Triticum aestivum	3.7e-105
At4g30510.2	TraesCS6D02G335900	Triticum aestivum	1.6e-89
At2g40810.1	TraesCS3B02G110900	Triticum aestivum	3.1e-180
At2g40810.2	TraesCS3B02G110900	Triticum aestivum	3.1e-180
At2g40810.2	TraesCS3D02G095500	Triticum aestivum	3.5e-180
At3g56440.1	TraesCS3B02G110900	Triticum aestivum	2.2e-183
At5g05150.1	TraesCS3B02G110900	Triticum aestivum	2.3e-110
At5g54730.1	TraesCS3B02G353900	Triticum aestivum	2.4e-146
At1g03380.1	TraesCS1D02G253700	Triticum aestivum	9.7e-264
At1g54710.1	TraesCS1D02G253700	Triticum aestivum	3.6e-259
Zea mays
	Target	Species	E-value
At3g62770.1	Zm00001d011920	Zea mays	2e-177
	Zm00001d011920	Zea mays	1.1e-171
At3g62770.3	Zm00001d011920	Zea mays	2.7e-162
	Zm00001d011920	Zea mays	8.7e-162
At4g30510.1	Zm00001d018355	Zea mays	1.4e-90
At4g30510.2	Zm00001d018355	Zea mays	2.7e-95
At2g40810.1	Zm00001d008691	Zea mays	6.3e-180
At2g40810.2	Zm00001d039703	Zea mays	1.2e-181
At3g56440.1	Zm00001d008691	Zea mays	2.8e-182
At5g05150.1	Zm00001d008691	Zea mays	1.3e-109
At5g54730.1	-	-	-
At1g03380.1	Zm00001d010315	Zea mays	1e-262
At1g54710.1	Zm00001d010315	Zea mays	2.2e-256

## Sheet: F.Pfam
Supplemental information SI3. Analysis of ATG18 genes homologs identification in A. thaliana (At), M.polymorpha (Mpo), O.sativa (Os), T. aestivum (Ta), Zea mays (Zm), A. duranensis (Ad), A. ipaensis (Ai), C. cajan (Cc), L. Japonicus (Lj), C. arietinum (Ca), L. angustifolius (La), P. sativum (Ps), V. angularis (Va), V. radiata (Vr) and Trifolium pratense (Tp), P. Patens(Pp), C. braunii (Cb), C. re…
F
#	<seq	id>	<alignment	start>	<alignment	end>	<envelope	start>	<envelope	end>	<hmm	acc>	<hmm	name>
AdATG18a.I.XP.015939789.1	191	262	186	266	PF12894.7	ANAPC4_WD40	Repeat	6	78	92	12.7	0.12	0	CL0186
AdATG18a.I.XP.015939789.1	263	294	254	294	PF00400.32	WD40	Repeat	9	38	38	21.1	0.00041	1	CL0186
AdATG18a.II.XP.015967701.1	35	121	26	142	PF08662.11	eIF2A	Family	82	164	194	14.6	0.022	0	CL0186
AdATG18a.II.XP.015967701.1	146	172	133	173	PF00400.32	WD40	Repeat	11	37	38	16.8	0.0094	1	CL0186
AdATG18c.XP.015945005.1	222	252	202	263	PF16529.5	Ge1_WD40	Domain	185	214	329	7.2	2.2	0	CL0186
AdATG18c.XP.015945005.1	271	297	258	297	PF00400.32	WD40	Repeat	12	38	38	17.5	0.0054	1	CL0186
AiATG18a.XP.016174738.1	189	260	184	264	PF12894.7	ANAPC4_WD40	Repeat	6	78	92	12.7	0.12	0	CL0186
AiATG18a.XP.016174738.1	261	292	252	292	PF00400.32	WD40	Repeat	9	38	38	21.1	0.00041	1	CL0186
AiATG18c.XP.016181861.1	222	252	202	263	PF16529.5	Ge1_WD40	Domain	185	214	329	7.2	2.2	0	CL0186
AiATG18c.XP.016181861.1	271	297	258	297	PF00400.32	WD40	Repeat	12	38	38	17.5	0.0054	1	CL0186
AtATG18a.AT3G62770.1	222	289	217	294	PF12894.7	ANAPC4_WD40	Repeat	10	78	92	14.6	0.03	0	CL0186
AtATG18a.AT3G62770.1	295	320	281	320	PF00400.32	WD40	Repeat	12	37	38	18.3	0.0032	1	CL0186
AtATG18c.AT2G40810.1	180	241	168	247	PF12894.7	ANAPC4_WD40	Repeat	15	77	92	9.2	1.5	0	CL0186
AtATG18c.AT2G40810.1	248	273	238	274	PF00400.32	WD40	Repeat	12	37	38	15.6	0.023	1	CL0186
AtATG18d.AT3G56440.1	185	244	173	250	PF12894.7	ANAPC4_WD40	Repeat	16	76	92	8.9	1.9	0	CL0186
AtATG18d.AT3G56440.1	252	277	242	278	PF00400.32	WD40	Repeat	12	37	38	15.6	0.023	0	CL0186
AtATG18e.AT5G05150.1	184	246	172	264	PF12894.7	ANAPC4_WD40	Repeat	16	79	92	18	0.0027	0	CL0186
AtATG18e.AT5G05150.1	252	276	237	277	PF00400.32	WD40	Repeat	13	37	38	10.2	1.1	0	CL0186
CaATG18a.I.XP.004495714.1	181	247	172	252	PF12894.7	ANAPC4_WD40	Repeat	11	78	92	11.8	0.23	0	CL0186
CaATG18a.I.XP.004495714.1	248	279	239	279	PF00400.32	WD40	Repeat	9	38	38	18.5	0.0028	1	CL0186
CaATG18a.III.C.Ca.05407.1	221	280	208	284	PF12894.7	ANAPC4_WD40	Repeat	18	78	92	8.7	2.1	0	CL0186
CaATG18a.III.C.Ca.05407.1	281	311	272	312	PF00400.32	WD40	Repeat	9	37	38	16.7	0.01	1	CL0186
CaATG18a.II.XP.004494924.1	215	274	203	278	PF12894.7	ANAPC4_WD40	Repeat	18	78	92	8.7	2.1	0	CL0186
CaATG18a.II.XP.004494924.1	275	305	266	306	PF00400.32	WD40	Repeat	9	37	38	16.7	0.01	1	CL0186
CaATG18b.V.Ca.04089	212	264	188	269	PF12894.7	ANAPC4_WD40	Repeat	22	77	92	7.3	5.6	0	CL0186
CaATG18b.V.Ca.04089	265	297	258	297	PF00400.32	WD40	Repeat	8	38	38	23	0.0001	1	CL0186
CaATG18b.VI.ICC4958C.Ca14068.1	212	264	188	269	PF12894.7	ANAPC4_WD40	Repeat	22	77	92	7.4	5.4	0	CL0186
CaATG18b.VI.ICC4958C.Ca14068.1	265	297	258	297	PF00400.32	WD40	Repeat	8	38	38	23.1	9.7e-05	1	CL0186
CaATG18c.Ca.03673	98	165	90	170	PF12894.7	ANAPC4_WD40	Repeat	10	78	92	12.4	0.15	0	CL0186
CaATG18c.Ca.03673	166	197	157	197	PF00400.32	WD40	Repeat	9	38	38	18.9	0.002	1	CL0186
CaATG18d.XP.004502800.1	212	264	188	269	PF12894.7	ANAPC4_WD40	Repeat	22	77	92	7.4	5.4	0	CL0186
CaATG18d.XP.004502800.1	265	297	258	297	PF00400.32	WD40	Repeat	8	38	38	23.1	9.7e-05	1	CL0186
CbATG18.CHBRA95g00960	41	92	19	132	PF05308.11	Mito_fiss_reg	Family	154	195	248	9.5	0.97	0	No_clan
CcATG18a.I.XP.020209984.1cf	157	193	148	196	PF14661.6	HAUS6_N	Family	68	104	229	11.2	0.21	0	No_clan
CcATG18a.I.XP.020209984.1cf	200	244	187	250	PF16529.5	Ge1_WD40	Domain	171	214	329	7.6	1.6	0	CL0186
CcATG18a.I.XP.020209984.1cf	258	289	249	289	PF00400.32	WD40	Repeat	9	38	38	21.1	0.00041	1	CL0186
CcATG18a.II.C.cajan.10296.1	148	207	138	211	PF12894.7	ANAPC4_WD40	Repeat	18	78	92	11.9	0.21	0	CL0186
CcATG18a.II.C.cajan.10296.1	208	238	199	239	PF00400.32	WD40	Repeat	9	37	38	18.2	0.0034	1	CL0186
CcATG18a.III.XP.020212010.1	222	281	212	285	PF12894.7	ANAPC4_WD40	Repeat	18	78	92	11.5	0.28	0	CL0186
CcATG18a.III.XP.020212010.1	282	312	273	313	PF00400.32	WD40	Repeat	9	37	38	17.8	0.0044	1	CL0186
CcATG18d.I.XP.029129536.1	221	251	193	257	PF16529.5	Ge1_WD40	Domain	185	214	329	6.7	3.1	0	CL0186
CcATG18d.I.XP.029129536.1	271	295	260	296	PF00400.32	WD40	Repeat	13	37	38	19	0.0018	1	CL0186
CcATG18d.II.XP.020229011.1	188	219	102	233	PF16529.5	Ge1_WD40	Domain	184	214	329	7.4	1.9	0	CL0186
CcATG18d.II.XP.020229011.1	239	263	228	264	PF00400.32	WD40	Repeat	13	37	38	19.1	0.0018	1	CL0186
CrATG18.Cre10.g425750.t1.1	84	135	75	155	PF03178.15	CPSF_A	Family	80	132	322	10.6	0.25	0	CL0186
CrATG18.Cre10.g425750.t1.1	179	212	173	212	PF00400.32	WD40	Repeat	7	38	38	8.8	3.2	0	CL0186
CsubATG18.65175	20	40	10	46	PF03107.16	C1_2	Domain	16	36	47	12.8	0.11	0	CL0006
CsubATG18.65175	164	228	147	239	PF12894.7	ANAPC4_WD40	Repeat	17	82	92	11.7	0.25	0	CL0186
DsATG18.Dusal.0227s00002.1	84	143	74	203	PF03178.15	CPSF_A	Family	81	140	322	13.9	0.025	0	CL0186
DsATG18.Dusal.0227s00002.1	170	205	166	205	PF00400.32	WD40	Repeat	5	38	38	15	0.035	1	CL0186
DsATG18.Dusal.0227s00002.1	210	247	209	248	PF00400.32	WD40	Repeat	2	36	38	14.6	0.047	1	CL0186
GmATG18a.I.Glyma.10G152500.1	195	221	187	226	PF00400.32	WD40	Repeat	9	34	38	10	1.3	0	CL0186
GmATG18a.I.Glyma.10G152500.1	239	270	230	270	PF00400.32	WD40	Repeat	9	38	38	23.2	8.6e-05	1	CL0186
GmATG18a.II.Glyma.20G235800.1	182	226	162	239	PF16529.5	Ge1_WD40	Domain	171	214	329	8.3	0.99	0	CL0186
GmATG18a.II.Glyma.20G235800.1	240	271	231	271	PF00400.32	WD40	Repeat	9	38	38	21.2	0.00038	1	CL0186
GmATG18a.III.Glyma.03G212100.1	222	281	209	286	PF12894.7	ANAPC4_WD40	Repeat	18	78	92	11.2	0.34	0	CL0186
GmATG18a.III.Glyma.03G212100.1	282	312	273	313	PF00400.32	WD40	Repeat	9	37	38	17.8	0.0044	1	CL0186
GmATG18a.VI.Glyma.19G209200.1	221	281	206	286	PF12894.7	ANAPC4_WD40	Repeat	17	78	92	11.3	0.32	0	CL0186
GmATG18a.VI.Glyma.19G209200.1	282	312	273	313	PF00400.32	WD40	Repeat	9	37	38	18.6	0.0026	1	CL0186
GmATG18c.I.Glyma.04G224300.1	271	295	260	296	PF00400.32	WD40	Repeat	13	37	38	12.3	0.25	0	CL0186
GmATG18c.II.Glyma.06G140400.1	202	263	189	269	PF12894.7	ANAPC4_WD40	Repeat	14	76	92	6.6	9.8	0	CL0186
GmATG18c.II.Glyma.06G140400.1	272	296	261	297	PF00400.32	WD40	Repeat	13	37	38	16.7	0.01	1	CL0186
KnATG18.kfl00229.0060	28	47	19	52	PF03107.16	C1_2	Domain	17	36	47	11.1	0.39	0	CL0006
KnATG18.kfl00229.0060	176	218	151	230	PF16529.5	Ge1_WD40	Domain	173	214	329	9.3	0.48	0	CL0186
KnATG18.kfl00229.0060	226	262	223	262	PF00400.32	WD40	Repeat	4	37	38	22.4	0.00016	1	CL0186
LaATG18a.I.XP.019421581.1	205	265	200	272	PF12894.7	ANAPC4_WD40	Repeat	18	79	92	9.2	1.5	0	CL0186
LaATG18a.I.XP.019421581.1	269	295	256	295	PF00400.32	WD40	Repeat	11	37	38	15.6	0.022	1	CL0186
LaATG18a.II.XP.019452261.1	185	249	173	253	PF12894.7	ANAPC4_WD40	Repeat	13	78	92	12.6	0.12	0	CL0186
LaATG18a.II.XP.019452261.1	250	281	241	281	PF00400.32	WD40	Repeat	9	38	38	18.3	0.0031	1	CL0186
LaATG18a.III.XP.019419463.1	207	267	195	274	PF12894.7	ANAPC4_WD40	Repeat	18	79	92	12.2	0.17	0	CL0186
LaATG18a.III.XP.019419463.1	271	297	258	297	PF00400.32	WD40	Repeat	11	37	38	14.9	0.038	1	CL0186
LaATG18a.IV.XP.019441771.1	132	260	101	264	PF03688.14	Nepo_coat_C	Domain	28	153	163	13.3	0.057	0	CL0055
LaATG18a.IV.XP.019441771.1	175	204	170	207	PF00400.32	WD40	Repeat	6	34	38	11	0.63	0	CL0186
LaATG18a.IV.XP.019441771.1	222	252	214	252	PF00400.32	WD40	Repeat	9	37	38	14.5	0.049	1	CL0186
LaATG18a.V.XP.019441170.1	211	237	203	242	PF00400.32	WD40	Repeat	9	34	38	11	0.64	0	CL0186
LaATG18a.V.XP.019441170.1	255	286	246	286	PF00400.32	WD40	Repeat	9	38	38	18.6	0.0025	1	CL0186
LaATG18b.III.TanjilG.02747	107	151	94	161	PF16529.5	Ge1_WD40	Domain	171	214	329	9	0.6	0	CL0186
LaATG18b.III.TanjilG.02747	165	196	156	196	PF00400.32	WD40	Repeat	9	38	38	18.8	0.0022	1	CL0186
LaATG18c.I.XP.019430950.1	214	263	190	270	PF12894.7	ANAPC4_WD40	Repeat	24	76	92	7.8	4.1	0	CL0186
LaATG18c.I.XP.019430950.1	272	296	261	297	PF00400.32	WD40	Repeat	13	37	38	17.5	0.0058	1	CL0186
LaATG18c.II.XP.019417508.1	235	284	212	289	PF12894.7	ANAPC4_WD40	Repeat	24	76	92	6.9	7.8	0	CL0186
LaATG18c.II.XP.019417508.1	293	317	281	318	PF00400.32	WD40	Repeat	13	37	38	17.6	0.0052	1	CL0186
LaATG18c.III.Lup000470	214	263	191	269	PF12894.7	ANAPC4_WD40	Repeat	24	76	92	7.1	6.8	0	CL0186
LaATG18c.III.Lup000470	272	296	260	297	PF00400.32	WD40	Repeat	13	37	38	17.7	0.0049	1	CL0186
LaATG18d.XP.019430946.1	214	268	189	277	PF12894.7	ANAPC4_WD40	Repeat	24	81	92	8.9	1.8	0	CL0186
LaATG18d.XP.019430946.1	284	308	277	309	PF00400.32	WD40	Repeat	13	37	38	17.3	0.0066	1	CL0186
LjATG18b.II.Lj5g3v1496760.1	84	124	71	132	PF16529.5	Ge1_WD40	Domain	171	211	329	7.2	2.1	0	CL0186
LjATG18b.II.Lj5g3v1496760.1	142	173	132	173	PF00400.32	WD40	Repeat	9	38	38	19	0.0018	1	CL0186
LjATG18b.III.Lj0g3v0083309.1	120	169	97	173	PF12894.7	ANAPC4_WD40	Repeat	31	79	92	15.1	0.022	0	CL0186
LjATG18b.IV.Lj1g3v4912170.1	93	129	90	129	PF00400.32	WD40	Repeat	4	38	38	10.4	1	0	CL0186
LjATG18b.IV.Lj1g3v4912170.1	142	172	133	173	PF00400.32	WD40	Repeat	9	37	38	16.9	0.0088	1	CL0186
LjATG18c.Lj1g3v1112870.1	275	299	260	300	PF00400.32	WD40	Repeat	13	37	38	18.3	0.0032	0	CL0186
MpuATG18.49616	176	203	170	208	PF00400.32	WD40	Repeat	8	34	38	11.1	0.58	0	CL0186
MpuATG18.49616	214	251	212	251	PF00400.32	WD40	Repeat	3	37	38	14.5	0.05	1	CL0186
MpoATG18a.I.MARPO.0005s0065	264	294	255	295	PF00400.32	WD40	Repeat	9	37	38	20.6	0.00058	1	CL0186
MpoATG18a.II.MARPO.0001s0033	302	332	293	333	PF00400.32	WD40	Repeat	9	37	38	16.7	0.01	1	CL0186
MtATG18a.Medtr7g108520.1	217	276	207	280	PF12894.7	ANAPC4_WD40	Repeat	18	78	92	12.3	0.16	0	CL0186
MtATG18a.Medtr7g108520.1	277	307	268	308	PF00400.32	WD40	Repeat	9	37	38	17.8	0.0044	1	CL0186
MtATG18c.I.Medtr1g088855.1	90	136	81	182	PF03178.15	CPSF_A	Family	91	137	322	6.8	3.5	0	CL0186
MtATG18c.I.Medtr1g088855.1	145	213	138	218	PF12894.7	ANAPC4_WD40	Repeat	9	78	92	11.2	0.36	0	CL0186
MtATG18c.I.Medtr1g088855.1	214	244	205	245	PF00400.32	WD40	Repeat	9	37	38	17.5	0.0055	1	CL0186
MtATG18c.II.Medtr1g083230.1	34	60	25	60	PF00400.32	WD40	Repeat	11	38	38	8.3	4.5	0	CL0186
MtATG18c.II.Medtr1g083230.1	204	230	196	235	PF00400.32	WD40	Repeat	9	34	38	10.3	1	0	CL0186
MtATG18c.II.Medtr1g083230.1	248	279	239	279	PF00400.32	WD40	Repeat	9	38	38	19.5	0.0013	1	CL0186
MtATG18c.III.Medtr3g093590.1	214	263	190	268	PF12894.7	ANAPC4_WD40	Repeat	24	76	92	8.5	2.4	0	CL0186
MtATG18c.III.Medtr3g093590.1	272	297	261	297	PF00400.32	WD40	Repeat	13	38	38	18.5	0.0026	1	CL0186
OlATG18.3284.fragment	2	30	1	37	PF12894.7	ANAPC4_WD40	Repeat	43	71	92	7.7	4.4	0	CL0186
OlATG18.3284.fragment	162	202	143	226	PF16529.5	Ge1_WD40	Domain	178	215	329	8.7	0.72	0	CL0186
OlATG18.3284.fragment	207	245	195	246	PF00400.32	WD40	Repeat	12	37	38	16.6	0.01	1	CL0186
OsATG18a.XP.015621196.1	21	94	15	110	PF02166.16	Androgen_recep	Family	395	468	484	6.7	2.7	0	No_clan
OsATG18a.XP.015621196.1	274	302	268	307	PF00400.32	WD40	Repeat	7	34	38	12.7	0.18	1	CL0186
OsATG18a.XP.015621196.1	320	351	311	351	PF00400.32	WD40	Repeat	9	38	38	15.3	0.028	1	CL0186
OsATG18d.I.XP.015620970.1	209	240	206	245	PF00400.32	WD40	Repeat	4	34	38	11.5	0.43	0	CL0186
OsATG18d.I.XP.015620970.1	263	288	253	289	PF00400.32	WD40	Repeat	12	37	38	15.6	0.022	1	CL0186
OsATG18d.II.XP.015639564.1	179	215	140	227	PF16529.5	Ge1_WD40	Domain	179	214	329	6.3	4	0	CL0186
OsATG18d.II.XP.015639564.1	235	259	220	260	PF00400.32	WD40	Repeat	13	37	38	14.7	0.042	0	CL0186
PsATG18a.Psat0s3233g0120.1	204	230	196	235	PF00400.32	WD40	Repeat	9	34	38	7.1	10	0	CL0186
PsATG18a.Psat0s3233g0120.1	248	279	239	279	PF00400.32	WD40	Repeat	9	38	38	21.1	0.00039	1	CL0186
PsATG18c.Psat5g069920.1	205	249	181	255	PF12894.7	ANAPC4_WD40	Repeat	34	77	92	9.1	1.6	0	CL0186
PsATG18c.Psat5g069920.1	257	282	244	282	PF00400.32	WD40	Repeat	13	38	38	18.1	0.0036	1	CL0186
PpATG18.Phpat.005G022700.1.p	69	87	61	92	PF03107.16	C1_2	Domain	18	36	47	9.8	1	0	CL0006
PpATG18.Phpat.005G022700.1.p	219	258	207	269	PF16529.5	Ge1_WD40	Domain	176	214	329	8.4	0.93	0	CL0186
PpATG18.Phpat.005G022700.1.p	278	302	263	303	PF00400.32	WD40	Repeat	13	37	38	13.5	0.099	1	CL0186
PpATG18.Phpat.006G095100.1.p	206	268	194	273	PF12894.7	ANAPC4_WD40	Repeat	15	78	92	10.5	0.58	0	CL0186
PpATG18.Phpat.006G095100.1.p	271	299	260	300	PF00400.32	WD40	Repeat	9	37	38	18.7	0.0023	1	CL0186
PpATG18.Phpat.017G015900.1.p	217	249	215	253	PF00400.32	WD40	Repeat	3	34	38	13.4	0.11	1	CL0186
PpATG18.Phpat.017G015900.1.p	267	297	258	298	PF00400.32	WD40	Repeat	9	37	38	16.2	0.014	1	CL0186
PvATG18a.Phvul.001G205000.1	220	282	206	288	PF12894.7	ANAPC4_WD40	Repeat	16	79	92	11.7	0.24	0	CL0186
PvATG18a.Phvul.001G205000.1	286	312	273	313	PF00400.32	WD40	Repeat	11	37	38	16.8	0.0093	1	CL0186
PvATG18c.I.Phvul.009G041700.1	269	299	260	300	PF00400.32	WD40	Repeat	9	37	38	20.3	0.00075	1	CL0186
PvATG18c.II.Phvul.007G196400.1	184	228	166	234	PF16529.5	Ge1_WD40	Domain	171	214	329	8.1	1.1	0	CL0186
PvATG18c.II.Phvul.007G196400.1	242	273	233	273	PF00400.32	WD40	Repeat	9	38	38	21.2	0.00039	1	CL0186
TaATG18a.I.CDM86058.1	313	341	307	346	PF00400.32	WD40	Repeat	7	34	38	12.2	0.27	1	CL0186
TaATG18a.I.CDM86058.1	359	390	350	390	PF00400.32	WD40	Repeat	9	38	38	15.2	0.031	1	CL0186
TaATG18a.II.AGW81806.1	186	221	182	221	PF00400.32	WD40	Repeat	5	38	38	7.3	9.3	0	CL0186
TaATG18a.II.AGW81806.1	240	264	225	265	PF00400.32	WD40	Repeat	13	37	38	13.6	0.095	0	CL0186
TaATG18a.III.Traes.3B.19AF6BFF0.1	120	148	114	153	PF00400.32	WD40	Repeat	7	34	38	13.1	0.14	1	CL0186
TaATG18a.III.Traes.3B.19AF6BFF0.1	166	197	157	197	PF00400.32	WD40	Repeat	9	38	38	16.1	0.016	1	CL0186
TaATG18a.IV.Traes.3B.113DC4275.1	210	240	206	245	PF00400.32	WD40	Repeat	5	34	38	11.6	0.4	0	CL0186
TaATG18a.IV.Traes.3B.113DC4275.1	264	288	253	289	PF00400.32	WD40	Repeat	13	37	38	15.2	0.03	1	CL0186
TaATG18c.I.Traes.3DS.985ED34D7.1	210	240	206	245	PF00400.32	WD40	Repeat	5	34	38	11.5	0.44	0	CL0186
TaATG18c.I.Traes.3DS.985ED34D7.1	264	288	253	289	PF00400.32	WD40	Repeat	13	37	38	15.1	0.033	1	CL0186
TaATG18c.II.Traes.3AS.71D103050.1	198	385	153	404	PF03178.15	CPSF_A	Family	110	262	322	14.4	0.018	0	CL0186
TaATG18c.III.TraesCS3B02G110900.1	210	240	206	245	PF00400.32	WD40	Repeat	5	34	38	11.5	0.44	0	CL0186
TaATG18c.III.TraesCS3B02G110900.1	264	288	253	289	PF00400.32	WD40	Repeat	13	37	38	15.1	0.033	1	CL0186
TaATG18c.IV.CDM81498.1	210	240	206	245	PF00400.32	WD40	Repeat	5	34	38	11.5	0.44	0	CL0186
TaATG18c.IV.CDM81498.1	264	288	253	289	PF00400.32	WD40	Repeat	13	37	38	15.1	0.033	1	CL0186
TaATG18d.AGW81809.1	240	264	225	265	PF00400.32	WD40	Repeat	13	37	38	13.6	0.095	0	CL0186
TpATG18a.II.tripr.gene33973	159	221	145	226	PF12894.7	ANAPC4_WD40	Repeat	16	78	92	10.3	0.67	0	CL0186
TpATG18a.II.tripr.gene33973	222	252	213	253	PF00400.32	WD40	Repeat	9	37	38	17.9	0.0042	0	CL0186
TpATG18a.III.PNX79795.1	204	230	196	235	PF00400.32	WD40	Repeat	9	34	38	10.6	0.84	0	CL0186
TpATG18a.III.PNX79795.1	248	279	239	279	PF00400.32	WD40	Repeat	9	38	38	17.9	0.0042	1	CL0186
TpATG18a.I.tripr.gene9625	179	240	168	245	PF12894.7	ANAPC4_WD40	Repeat	16	78	92	12.3	0.16	0	CL0186
TpATG18a.I.tripr.gene9625	241	271	232	271	PF00400.32	WD40	Repeat	9	37	38	16.1	0.015	0	CL0186
TpATG18c.II.PNX92525.1	224	256	205	269	PF16529.5	Ge1_WD40	Domain	184	214	329	6.5	3.6	0	CL0186
TpATG18c.II.PNX92525.1	276	301	261	301	PF00400.32	WD40	Repeat	13	38	38	15.8	0.019	1	CL0186
VaATG18a.I.Vigan03g286700	97	167	89	173	PF12894.7	ANAPC4_WD40	Repeat	9	80	92	18.9	0.0013	0	CL0186
VaATG18a.I.Vigan03g286700	170	196	157	197	PF00400.32	WD40	Repeat	11	37	38	17.4	0.006	1	CL0186
VaATG18a.II.XP.017412432.1	201	227	193	232	PF00400.32	WD40	Repeat	9	34	38	9.3	2.2	0	CL0186
VaATG18a.II.XP.017412432.1	245	276	236	276	PF00400.32	WD40	Repeat	9	38	38	21.2	0.00039	1	CL0186
VaATG18a.IV.Vang06g12920.1	225	269	206	281	PF16529.5	Ge1_WD40	Domain	171	214	329	7.3	2	0	CL0186
VaATG18a.IV.Vang06g12920.1	283	314	274	314	PF00400.32	WD40	Repeat	9	38	38	20.8	0.0005	1	CL0186
VaATG18a.III.Vang04g16030.1	120	181	111	185	PF02481.15	DNA_processg_A	Family	95	160	210	10.3	0.3	0	CL0349
VaATG18a.III.Vang04g16030.1	213	281	205	286	PF12894.7	ANAPC4_WD40	Repeat	9	78	92	17.9	0.0028	0	CL0186
VaATG18a.III.Vang04g16030.1	286	312	273	313	PF00400.32	WD40	Repeat	11	37	38	16.9	0.0088	1	CL0186
VaATG18d.I.Vigan04g120000	256	286	247	287	PF00400.32	WD40	Repeat	9	37	38	21.7	0.00027	1	CL0186
VaATG18d.II.Vang0200s00330.1	256	286	247	287	PF00400.32	WD40	Repeat	9	37	38	21.5	0.00031	1	CL0186
VcATG18.Vocar.0005s0363.1	86	135	77	157	PF03178.15	CPSF_A	Family	80	130	322	10.7	0.23	0	CL0186
VcATG18.Vocar.0005s0363.1	191	262	189	283	PF15492.6	Nbas_N	Family	3	75	282	13.2	0.043	0	CL0186
VcATG18.Vocar.0005s0363.1	254	320	246	326	PF11837.8	DUF3357	Family	25	97	109	8.1	3.7	0	No_clan
VrATG18a.I.Vradi08g12430	201	227	193	232	PF00400.32	WD40	Repeat	9	34	38	9.3	2.2	0	CL0186
VrATG18a.I.Vradi08g12430	245	276	236	276	PF00400.32	WD40	Repeat	9	38	38	21.2	0.00039	1	CL0186
VrATG18a.II.Vradi03g05850	219	280	208	285	PF12894.7	ANAPC4_WD40	Repeat	15	77	92	15.3	0.019	0	CL0186
VrATG18a.II.Vradi03g05850	286	312	273	313	PF00400.32	WD40	Repeat	11	37	38	16.8	0.0093	1	CL0186
VrATG18d.I.Vradi0239s00050	256	286	247	287	PF00400.32	WD40	Repeat	9	37	38	21.6	0.00029	1	CL0186
VrATG18d.II.XP.022632145.1	256	286	247	287	PF00400.32	WD40	Repeat	9	37	38	21.9	0.00023	1	CL0186
VrATG18d.III.XP.014522590.1	256	286	247	287	PF00400.32	WD40	Repeat	9	37	38	21.8	0.00024	1	CL0186
VaATG18a.I.Vigan03g286700	97	167	89	173	PF12894.7	ANAPC4_WD40	Repeat	9	80	92	18.9	0.0013	0	CL0186
VaATG18a.I.Vigan03g286700	170	196	157	197	PF00400.32	WD40	Repeat	11	37	38	17.4	0.006	1	CL0186
ZmATG18a.Zm00001d011920	261	289	255	294	PF00400.32	WD40	Repeat	7	34	38	14.5	0.048	1	CL0186
ZmATG18a.Zm00001d011920	307	338	298	338	PF00400.32	WD40	Repeat	9	38	38	15.4	0.026	1	CL0186
ZmATG18b.IV.Zm00001d042215.T002	72	141	65	146	PF15845.5	NICE-1	Family	10	70	89	9.5	1.6	0	No_clan
ZmATG18b.IV.Zm00001d042215.T002	268	296	262	301	PF00400.32	WD40	Repeat	7	34	38	12.8	0.18	1	CL0186
ZmATG18b.IV.Zm00001d042215.T002	314	345	305	345	PF00400.32	WD40	Repeat	9	38	38	16	0.016	1	CL0186
ZmATG18b.V.GRMZM2G143211.P01	194	255	180	261	PF12894.7	ANAPC4_WD40	Repeat	14	76	92	14.4	0.035	0	CL0186
ZmATG18b.V.GRMZM2G143211.P01	196	290	173	300	PF12341.8	Mcl1_mid	Family	36	135	297	12.2	0.083	0	CL0434
ZmATG18b.V.GRMZM2G143211.P01	264	288	253	289	PF00400.32	WD40	Repeat	13	37	38	15.1	0.033	1	CL0186
ZmATG18c.I.AQK90439.1	194	255	180	261	PF12894.7	ANAPC4_WD40	Repeat	14	76	92	14.3	0.037	0	CL0186
ZmATG18c.I.AQK90439.1	196	290	173	298	PF12341.8	Mcl1_mid	Family	36	135	297	12.1	0.09	0	CL0434
ZmATG18c.I.AQK90439.1	264	288	253	289	PF00400.32	WD40	Repeat	13	37	38	15	0.034	1	CL0186
ZmATG18c.III.GRMZM2G069177.P01	196	290	171	292	PF12341.8	Mcl1_mid	Family	36	135	297	13.3	0.039	0	CL0434
ZmATG18c.III.GRMZM2G069177.P01	196	255	180	261	PF12894.7	ANAPC4_WD40	Repeat	16	76	92	10	0.82	0	CL0186
ZmATG18c.III.GRMZM2G069177.P01	264	288	253	289	PF00400.32	WD40	Repeat	13	37	38	16	0.017	1	CL0186
ZmATG18c.II.Zm00001d008691	194	255	180	261	PF12894.7	ANAPC4_WD40	Repeat	14	76	92	14.3	0.038	0	CL0186
ZmATG18c.II.Zm00001d008691	196	290	173	298	PF12341.8	Mcl1_mid	Family	36	135	297	12.1	0.092	0	CL0434
ZmATG18c.II.Zm00001d008691	264	288	253	289	PF00400.32	WD40	Repeat	13	37	38	15	0.034	1	CL0186
ZmATG18c.IV.AQK90440.1	194	255	181	261	PF12894.7	ANAPC4_WD40	Repeat	14	76	92	14.5	0.032	0	CL0186
ZmATG18c.IV.AQK90440.1	196	290	173	299	PF12341.8	Mcl1_mid	Family	36	135	297	12.4	0.073	0	CL0434
ZmATG18c.IV.AQK90440.1	264	288	253	289	PF00400.32	WD40	Repeat	13	37	38	15.2	0.029	1	CL0186
#	<seq	id>	<alignment	start>	<alignment	end>	<envelope	start>	<envelope	end>	<hmm	acc>	<hmm	name>
AtATG18b.AT4G30510.1	176	204	170	205	PF00400.32	WD40	Repeat	7	34	38	9.2	2.4	0	CL0186
CaATG18b.I.XP.027192941.1	174	202	167	203	PF00400.32	WD40	Repeat	7	34	38	7.8	6.7	0	CL0186
CaATG18b.II.XP.004507771.1	174	202	167	203	PF00400.32	WD40	Repeat	7	34	38	7.6	7.8	0	CL0186
CaATG18b.III.XP.027192940.1	174	202	167	203	PF00400.32	WD40	Repeat	7	34	38	7.5	7.8	0	CL0186
CaATG18b.IV.ICC4958.Ca.21790.1	158	188	154	189	PF00400.32	WD40	Repeat	5	34	38	7.6	7.7	0	CL0186
MpoATG18b.MARPO.0027s0044	234	262	228	264	PF00400.32	WD40	Repeat	5	34	38	9.5	1.9	0	CL0186
MtATG18b.I.Medtr4g130190.1	122	150	114	151	PF00400.32	WD40	Repeat	7	34	38	8	5.7	0	CL0186
OlATG18.41442.fragment	171	200	167	201	PF00400.32	WD40	Repeat	6	34	38	8.6	3.7	0	CL0186
PsATG18b.Psat0s2826g0080.1	179	207	171	208	PF00400.32	WD40	Repeat	7	34	38	7.5	8.2	0	CL0186
TpATG18b.I.PNX94509	176	204	168	205	PF00400.32	WD40	Repeat	7	34	38	7.7	7.1	0	CL0186
TaATG18e.II.Traes.6DL.9F29527A0.1	155	182	149	187	PF00400.32	WD40	Repeat	7	33	38	9.8	1.5	0	CL0186
TpATG18b.II.PNY02700.1	122	150	114	151	PF00400.32	WD40	Repeat	7	34	38	8.3	4.6	0	CL0186
CrATG18.Cre10.g457550.t1.2	147	227	144	238	PF12894.7	ANAPC4_WD40	Repeat	4	80	92	18.9	0.0014	0	CL0186
CsubATG18.3880.fragment	176	206	142	210	PF12894.7	ANAPC4_WD40	Repeat	30	62	92	17.1	0.0049	0	CL0186
DsATG18.Dusal.0460s00003.1	170	233	162	251	PF12894.7	ANAPC4_WD40	Repeat	12	71	92	7.9	3.8	0	CL0186
MpuATG18.156491.fragment	164	213	155	238	PF12894.7	ANAPC4_WD40	Repeat	29	66	92	7.4	5.3	0	CL0186
OsATG18b.XP.015627655.1	12	46	6	56	PF12894.7	ANAPC4_WD40	Repeat	40	75	92	7.2	6.2	0	CL0186
PpATG18.Phpat.007G038400.1.p	6	40	2	59	PF12894.7	ANAPC4_WD40	Repeat	36	71	92	10.5	0.59	0	CL0186
PpATG18.Phpat.007G038400.1.p	157	224	150	236	PF12894.7	ANAPC4_WD40	Repeat	14	81	92	12.1	0.18	0	CL0186
VcATG18.Vocar.0020s0155.1	143	225	140	236	PF12894.7	ANAPC4_WD40	Repeat	4	81	92	17.8	0.0031	0	CL0186
AdATG18b.XP.015933286.1	175	205	157	218	PF16529.5	Ge1_WD40	Domain	182	211	329	6	5	0	CL0186
CaATG18b.I.XP.027192941.1	46	66	43	66	PF07963.12	N_methyl	Motif	5	25	27	11.7	0.15	0	No_clan
CaATG18b.II.XP.004507771.1	46	66	43	66	PF07963.12	N_methyl	Motif	5	25	27	11.5	0.17	0	No_clan
CaATG18b.III.XP.027192940.1	46	66	43	66	PF07963.12	N_methyl	Motif	5	25	27	11.5	0.17	0	No_clan
CaATG18b.IV.ICC4958.Ca.21790.1	46	66	43	66	PF07963.12	N_methyl	Motif	5	25	27	11.4	0.19	0	No_clan
LaATG18b.II.XP.019441865.1	293	327	281	336	PF16529.5	Ge1_WD40	Domain	183	215	329	5	10	0	CL0186
OsATG18b.XP.015627655.1	173	214	141	223	PF16529.5	Ge1_WD40	Domain	179	218	329	11.3	0.12	0	CL0186
TaATG18bTraes.6AL.DDF2EBF31.1	170	212	145	220	PF16529.5	Ge1_WD40	Domain	179	219	329	9.2	0.53	0	CL0186
GmATG18b.I.Glyma.17G070200.1	20	127	6	130	PF13360.6	PQQ_2	Domain	39	138	237	11.3	0.19	0	CL0186
GmATG18b.II.Glyma.02G207500.2	20	121	5	130	PF13360.6	PQQ_2	Domain	39	132	237	11.9	0.12	0	CL0186
CsubATG18.3880.fragment	163	201	158	218	PF09857.9	YjhX_toxin	Family	9	47	85	11.5	0.22	0	No_clan
GmATG18b.III.Glyma.10G126200.1	14	42	5	47	PF01043.20	SecA_PP_bind	Domain	72	98	111	12.9	0.13	0	No_clan
GmATG18e.Glyma.16G109400.1	112	128	107	130	PF01097.18	Defensin_2	Domain	7	23	34	11.9	0.16	0	CL0054
LaATG18b.II.XP.019441865.1	16	119	5	129	PF14655.6	RAB3GAP2_N	Family	72	166	414	8.5	1	0	No_clan
OtATG18.Ot06g00720	71	107	70	111	PF12799.7	LRR_4	Repeat	2	39	44	19.2	0.0012	0	CL0022
OtATG18.Ot06g00720	122	245	119	249	PF14580.6	LRR_9	Repeat	50	168	175	21.9	9.9e-05	0	CL0022
PsATG18b.Psat0s2826g0080.1	319	369	295	370	PF05727.11	UPF0228	Family	72	123	124	9.9	0.63	0	No_clan
#	<seq	id>	<alignment	start>	<alignment	end>	<envelope	start>	<envelope	end>	<hmm	acc>	<hmm	name>
AdATG18f.I.Aradu.XJ3JE.1	308	352	299	358	PF10679.9	DUF2491	Family	40	82	210	10.2	0.3	0	No_clan
AdATG18f.I.Aradu.XJ3JE.1	380	409	377	416	PF00400.32	WD40	Repeat	4	32	38	16.8	0.0094	1	CL0186
AdATG18f.I.Aradu.XJ3JE.1	451	467	444	476	PF07676.12	PD40	Repeat	14	30	38	13.4	0.057	0	CL0186
AdATG18f.I.Aradu.XJ3JE.1	523	756	523	756	PF12490.8	BCAS3	Family	1	246	246	264.4	9.3e-79	1	No_clan
AdATG18f.II.XP.015936500.1	310	354	301	360	PF10679.9	DUF2491	Family	40	82	210	10.2	0.3	0	No_clan
AdATG18f.II.XP.015936500.1	382	411	379	418	PF00400.32	WD40	Repeat	4	32	38	16.8	0.0094	1	CL0186
AdATG18f.II.XP.015936500.1	453	469	446	478	PF07676.12	PD40	Repeat	14	30	38	13.4	0.058	0	CL0186
AdATG18f.II.XP.015936500.1	525	758	525	758	PF12490.8	BCAS3	Family	1	246	246	264.4	9.4e-79	1	No_clan
AdATG18g.XP.015951046.1	360	385	356	395	PF00400.32	WD40	Repeat	5	29	38	16	0.017	1	CL0186
AdATG18g.XP.015951046.1	428	455	414	456	PF00400.32	WD40	Repeat	12	37	38	11.4	0.47	0	CL0186
AdATG18g.XP.015951046.1	502	743	502	743	PF12490.8	BCAS3	Family	1	246	246	254.8	8.2e-76	1	No_clan
AdATG18h.I.XP.015939933.1	361	386	358	396	PF00400.32	WD40	Repeat	5	29	38	15.4	0.026	1	CL0186
AdATG18h.I.XP.015939933.1	419	456	413	457	PF00400.32	WD40	Repeat	5	37	38	10.6	0.82	0	CL0186
AdATG18h.I.XP.015939933.1	505	739	505	739	PF12490.8	BCAS3	Family	1	246	246	211	1.9e-62	1	No_clan
AdATG18h.II.XP.015939934.1	315	340	312	350	PF00400.32	WD40	Repeat	5	29	38	15.5	0.025	1	CL0186
AdATG18h.II.XP.015939934.1	373	410	367	411	PF00400.32	WD40	Repeat	5	37	38	10.7	0.77	0	CL0186
AdATG18h.II.XP.015939934.1	459	693	459	693	PF12490.8	BCAS3	Family	1	246	246	211.1	1.7e-62	1	No_clan
AdATG18h.III.XP.015968551.1	350	376	347	386	PF00400.32	WD40	Repeat	4	29	38	15.7	0.021	0	CL0186
AdATG18h.III.XP.015968551.1	409	446	393	446	PF00400.32	WD40	Repeat	5	37	38	8.3	4.5	0	CL0186
AdATG18h.III.XP.015968551.1	495	727	495	727	PF12490.8	BCAS3	Family	1	246	246	215.1	1.1e-63	1	No_clan
AiATG18f.II.Araip.FRI7H.1	309	353	301	358	PF10679.9	DUF2491	Family	41	84	210	10.4	0.28	0	No_clan
AiATG18f.II.Araip.FRI7H.1	380	409	377	416	PF00400.32	WD40	Repeat	4	32	38	16.8	0.0094	1	CL0186
AiATG18f.II.Araip.FRI7H.1	451	467	444	476	PF07676.12	PD40	Repeat	14	30	38	13.4	0.057	0	CL0186
AiATG18f.II.Araip.FRI7H.1	523	756	523	756	PF12490.8	BCAS3	Family	1	246	246	262.9	2.8e-78	1	No_clan
AiATG18g.XP_016184366.1	360	385	356	395	PF00400.32	WD40	Repeat	5	29	38	15.9	0.018	1	CL0186
AiATG18g.XP_016184366.1	428	455	414	456	PF00400.32	WD40	Repeat	12	37	38	11.4	0.46	0	CL0186
AiATG18g.XP_016184366.1	502	743	502	743	PF12490.8	BCAS3	Family	1	246	246	255.5	4.8e-76	1	No_clan
AiATG18h.I.XP.016205481.1	350	376	347	386	PF00400.32	WD40	Repeat	4	29	38	15.7	0.021	0	CL0186
AiATG18h.I.XP.016205481.1	409	446	396	447	PF00400.32	WD40	Repeat	5	37	38	8.8	3.1	0	CL0186
AiATG18h.I.XP.016205481.1	495	727	495	727	PF12490.8	BCAS3	Family	1	246	246	214.2	2e-63	1	No_clan
AiATG18h.I.XP.016205481.1	724	744	724	756	PF14232.6	DUF4334	Family	21	41	58	15.4	0.013	0	No_clan
AiATG18h.II.XP.016176031.1	314	340	311	350	PF00400.32	WD40	Repeat	4	29	38	15.6	0.022	1	CL0186
AiATG18h.II.XP.016176031.1	373	410	367	411	PF00400.32	WD40	Repeat	5	37	38	10.7	0.77	0	CL0186
AiATG18h.II.XP.016176031.1	459	693	459	693	PF12490.8	BCAS3	Family	1	246	246	207.9	1.7e-61	1	No_clan
AiATG18h.III.XP.016176030.1	360	386	357	396	PF00400.32	WD40	Repeat	4	29	38	15.5	0.024	1	CL0186
AiATG18h.III.XP.016176030.1	419	456	413	457	PF00400.32	WD40	Repeat	5	37	38	10.7	0.82	0	CL0186
AiATG18h.III.XP.016176030.1	505	739	505	739	PF12490.8	BCAS3	Family	1	246	246	207.7	1.9e-61	1	No_clan
AiATG18h.IV.XP.016176032.1	360	386	357	396	PF00400.32	WD40	Repeat	4	29	38	15.9	0.018	1	CL0186
AiATG18h.IV.XP.016176032.1	419	456	413	457	PF00400.32	WD40	Repeat	5	37	38	11	0.63	0	CL0186
AiATG18h.IV.XP.016176032.1	505	739	505	739	PF12490.8	BCAS3	Family	1	246	246	208.3	1.3e-61	1	No_clan
AtATG18f.AT5G54730.1	340	366	337	375	PF00400.32	WD40	Repeat	4	29	38	11.6	0.4	0	CL0186
AtATG18f.AT5G54730.1	394	435	379	441	PF12894.7	ANAPC4_WD40	Repeat	28	69	92	8.3	2.9	0	CL0186
AtATG18f.AT5G54730.1	441	686	440	686	PF12490.8	BCAS3	Family	2	246	246	235.2	7.6e-70	1	No_clan
AtATG18g.AT1G03380.1	370	397	368	406	PF00400.32	WD40	Repeat	3	29	38	16.3	0.013	0	CL0186
AtATG18g.AT1G03380.1	438	507	425	510	PF15907.5	Itfg2	Family	17	80	334	10.9	0.16	0	CL0186
AtATG18g.AT1G03380.1	512	755	512	755	PF12490.8	BCAS3	Family	1	246	246	259.7	2.7e-77	1	No_clan
AtATG18h.AT1G54710.1	375	400	371	409	PF00400.32	WD40	Repeat	5	29	38	15.3	0.028	1	CL0186
AtATG18h.AT1G54710.1	443	470	430	471	PF00400.32	WD40	Repeat	12	37	38	9.8	1.6	0	CL0186
AtATG18h.AT1G54710.1	517	736	517	736	PF12490.8	BCAS3	Family	1	246	246	178.2	2e-52	1	No_clan
CaATG18f.I.XP.004487613.1	177	241	161	247	PF17076.5	SBE2	Family	204	268	820	11.7	0.056	0	No_clan
CaATG18f.I.XP.004487613.1	381	410	378	417	PF00400.32	WD40	Repeat	4	32	38	15.5	0.023	1	CL0186
CaATG18f.I.XP.004487613.1	452	468	445	474	PF07676.12	PD40	Repeat	14	30	38	12.5	0.11	0	CL0186
CaATG18f.I.XP.004487613.1	527	765	526	765	PF12490.8	BCAS3	Family	2	246	246	269.6	2.5e-80	1	No_clan
CaATG18f.II.XP.027187641.1	362	391	359	397	PF00400.32	WD40	Repeat	4	32	38	15.2	0.03	1	CL0186
CaATG18f.II.XP.027187641.1	433	449	426	455	PF07676.12	PD40	Repeat	14	30	38	12.3	0.12	0	CL0186
CaATG18f.II.XP.027187641.1	508	746	507	746	PF12490.8	BCAS3	Family	2	246	246	269.3	3.1e-80	1	No_clan
CaATG18f.III.XP.004487612.1	381	410	378	416	PF00400.32	WD40	Repeat	4	32	38	15.2	0.031	0	CL0186
CaATG18f.III.XP.004487612.1	452	468	445	474	PF07676.12	PD40	Repeat	14	30	38	12.3	0.13	0	CL0186
CaATG18f.III.XP.004487612.1	527	765	526	765	PF12490.8	BCAS3	Family	2	246	246	269.2	3.2e-80	1	No_clan
CaATG18f.IV.Ca.00864.1	177	241	161	247	PF17076.5	SBE2	Family	204	268	820	11.7	0.056	0	No_clan
CaATG18f.IV.Ca.00864.1	381	410	378	417	PF00400.32	WD40	Repeat	4	32	38	15.5	0.024	1	CL0186
CaATG18f.IV.Ca.00864.1	452	468	445	474	PF07676.12	PD40	Repeat	14	30	38	12.5	0.11	0	CL0186
CaATG18f.IV.Ca.00864.1	527	765	526	765	PF12490.8	BCAS3	Family	2	246	246	269.6	2.5e-80	1	No_clan
CaATG18g.I.Ca.09934.1	359	386	355	394	PF00400.32	WD40	Repeat	5	31	38	16.7	0.01	1	CL0186
CaATG18g.I.Ca.09934.1	417	454	413	455	PF00400.32	WD40	Repeat	5	37	38	9.6	1.8	0	CL0186
CaATG18g.I.Ca.09934.1	501	744	501	744	PF12490.8	BCAS3	Family	1	246	246	244.3	1.3e-72	1	No_clan
CaATG18g.III.Ca.08309	359	386	355	394	PF00400.32	WD40	Repeat	5	31	38	16.7	0.01	1	CL0186
CaATG18g.III.Ca.08309	415	441	405	442	PF00400.32	WD40	Repeat	12	37	38	7.7	7.1	0	CL0186
CaATG18g.III.Ca.08309	488	731	488	731	PF12490.8	BCAS3	Family	1	246	246	244.2	1.4e-72	1	No_clan
CaATG18h.I.XP.027189075.1	362	388	359	398	PF00400.32	WD40	Repeat	4	29	38	15.4	0.026	0	CL0186
CaATG18h.I.XP.027189075.1	421	458	415	459	PF00400.32	WD40	Repeat	5	37	38	9.1	2.5	0	CL0186
CaATG18h.I.XP.027189075.1	509	738	508	738	PF12490.8	BCAS3	Family	2	246	246	219.6	4.6e-65	1	No_clan
CaATG18h.II.XP.027189076.1	362	388	359	398	PF00400.32	WD40	Repeat	4	29	38	15.4	0.026	0	CL0186
CaATG18h.II.XP.027189076.1	421	458	415	459	PF00400.32	WD40	Repeat	5	37	38	9.1	2.5	0	CL0186
CaATG18h.II.XP.027189076.1	509	738	508	738	PF12490.8	BCAS3	Family	2	246	246	219.6	4.5e-65	1	No_clan
CaATG18h.III.Ca.09238.1	362	388	359	398	PF00400.32	WD40	Repeat	4	29	38	15.4	0.026	0	CL0186
CaATG18h.III.Ca.09238.1	421	458	415	459	PF00400.32	WD40	Repeat	5	37	38	9.1	2.5	0	CL0186
CaATG18h.III.Ca.09238.1	509	738	508	738	PF12490.8	BCAS3	Family	2	246	246	219.6	4.6e-65	1	No_clan
CbATG18.CHBRA141g00400	423	449	420	458	PF00400.32	WD40	Repeat	4	29	38	10.7	0.79	0	CL0186
CbATG18.CHBRA141g00400	600	817	578	817	PF12490.8	BCAS3	Family	36	246	246	127.3	6.7e-37	1	No_clan
CbATG18.CHBRA141g00400	1262	1291	1242	1316	PF04360.12	Serglycin	Family	91	119	149	12.6	0.097	0	No_clan
CcATG18f.I.XP.020229318.1	418	447	415	454	PF00400.32	WD40	Repeat	4	32	38	16.5	0.012	0	CL0186
CcATG18f.I.XP.020229318.1	563	804	563	804	PF12490.8	BCAS3	Family	1	246	246	273.8	1.3e-81	1	No_clan
CcATG18f.II.XP.020229320.1	344	373	341	380	PF00400.32	WD40	Repeat	4	32	38	16.5	0.012	0	CL0186
CcATG18f.II.XP.020229320.1	463	704	463	704	PF12490.8	BCAS3	Family	1	246	246	273.8	1.3e-81	1	No_clan
CcATG18f.IV.XP.020235274.1	401	427	398	437	PF00400.32	WD40	Repeat	4	29	38	15.4	0.026	0	CL0186
CcATG18f.IV.XP.020235274.1	472	488	465	493	PF07676.12	PD40	Repeat	14	30	38	12.2	0.13	0	CL0186
CcATG18f.IV.XP.020235274.1	546	781	546	781	PF12490.8	BCAS3	Family	1	246	246	272.4	3.5e-81	1	No_clan
CcATG18f.V.XP.020229319.1	258	287	255	294	PF00400.32	WD40	Repeat	4	32	38	16.6	0.011	0	CL0186
CcATG18f.V.XP.020229319.1	403	644	403	644	PF12490.8	BCAS3	Family	1	246	246	274	1.1e-81	1	No_clan
CcATG18f.III.C.cajan32508.1	274	300	271	310	PF00400.32	WD40	Repeat	4	29	38	15.9	0.018	0	CL0186
CcATG18f.III.C.cajan32508.1	345	361	338	366	PF07676.12	PD40	Repeat	14	30	38	12.7	0.095	0	CL0186
CcATG18f.III.C.cajan32508.1	419	654	419	654	PF12490.8	BCAS3	Family	1	246	246	273.2	2e-81	1	No_clan
CcATG18.VI.XP.020229316.1	418	447	415	454	PF00400.32	WD40	Repeat	4	32	38	16.3	0.014	0	CL0186
CcATG18.VI.XP.020229316.1	563	804	563	804	PF12490.8	BCAS3	Family	1	246	246	273.5	1.6e-81	1	No_clan
CcATG18g.I.XP.020211839.1	359	386	355	394	PF00400.32	WD40	Repeat	5	31	38	16.4	0.013	1	CL0186
CcATG18g.I.XP.020211839.1	417	454	413	455	PF00400.32	WD40	Repeat	5	37	38	9.2	2.4	0	CL0186
CcATG18g.I.XP.020211839.1	501	742	501	742	PF12490.8	BCAS3	Family	1	246	246	256.7	2.1e-76	1	No_clan
CcATG18g.II.C.cajan09614.1	359	386	355	394	PF00400.32	WD40	Repeat	5	31	38	16.4	0.013	1	CL0186
CcATG18g.II.C.cajan09614.1	417	454	413	455	PF00400.32	WD40	Repeat	5	37	38	9.1	2.4	0	CL0186
CcATG18g.II.C.cajan09614.1	501	742	501	742	PF12490.8	BCAS3	Family	1	246	246	256.7	2.1e-76	1	No_clan
ccATG18g.III.KYP70659.1	359	386	355	394	PF00400.32	WD40	Repeat	5	31	38	16.4	0.013	1	CL0186
ccATG18g.III.KYP70659.1	417	454	413	455	PF00400.32	WD40	Repeat	5	37	38	9.1	2.4	0	CL0186
ccATG18g.III.KYP70659.1	501	742	501	742	PF12490.8	BCAS3	Family	1	246	246	256.7	2.1e-76	1	No_clan
ccATG18h.I.XP.020233978.1	359	385	356	395	PF00400.32	WD40	Repeat	4	29	38	11.9	0.32	0	CL0186
ccATG18h.I.XP.020233978.1	418	455	412	456	PF00400.32	WD40	Repeat	5	37	38	10.3	1.1	0	CL0186
ccATG18h.I.XP.020233978.1	504	738	504	738	PF12490.8	BCAS3	Family	1	246	246	236.1	4.2e-70	1	No_clan
ccATG18h.I.XP.020233978.1	541	619	516	623	PF12508.8	Transposon_TraM	Family	28	106	194	11	0.25	0	No_clan
CcATG18h.II.C.cajan06885.1	359	385	356	395	PF00400.32	WD40	Repeat	4	29	38	11.9	0.33	0	CL0186
CcATG18h.II.C.cajan06885.1	418	455	412	456	PF00400.32	WD40	Repeat	5	37	38	10.2	1.1	0	CL0186
CcATG18h.II.C.cajan06885.1	504	738	504	738	PF12490.8	BCAS3	Family	1	246	246	236	4.3e-70	1	No_clan
CcATG18h.II.C.cajan06885.1	541	619	516	623	PF12508.8	Transposon_TraM	Family	28	106	194	11	0.25	0	No_clan
CcATG18h.III.XP.020233954.1	363	389	360	399	PF00400.32	WD40	Repeat	4	29	38	11.9	0.32	0	CL0186
CcATG18h.III.XP.020233954.1	422	459	416	460	PF00400.32	WD40	Repeat	5	37	38	10.3	1.1	0	CL0186
CcATG18h.III.XP.020233954.1	508	742	508	742	PF12490.8	BCAS3	Family	1	246	246	236.1	4.3e-70	1	No_clan
CcATG18h.III.XP.020233954.1	545	623	520	627	PF12508.8	Transposon_TraM	Family	28	106	194	11	0.25	0	No_clan
CcATG18h.IV.XP.029125824.1	253	279	250	289	PF00400.32	WD40	Repeat	4	29	38	12.1	0.28	0	CL0186
CcATG18h.IV.XP.029125824.1	312	349	306	350	PF00400.32	WD40	Repeat	5	37	38	10.5	0.93	0	CL0186
CcATG18h.IV.XP.029125824.1	398	632	398	632	PF12490.8	BCAS3	Family	1	246	246	236.4	3.4e-70	1	No_clan
CcATG18h.IV.XP.029125824.1	435	513	410	517	PF12508.8	Transposon_TraM	Family	28	106	194	11.3	0.21	0	No_clan
CsubATG18.63899	509	657	507	666	PF12490.8	BCAS3	Family	3	132	246	42.5	5.4e-11	1	No_clan
CsubATG18.63899	668	711	653	759	PF12490.8	BCAS3	Family	174	216	246	7.4	2.7	0	No_clan
GmATG18f.I.Glyma.12G214600.1	411	432	403	442	PF00400.32	WD40	Repeat	9	29	38	11.7	0.38	0	CL0186
GmATG18f.I.Glyma.12G214600.1	477	493	470	498	PF07676.12	PD40	Repeat	14	30	38	12.2	0.13	0	CL0186
GmATG18f.I.Glyma.12G214600.1	551	787	551	787	PF12490.8	BCAS3	Family	1	246	246	272	4.4e-81	1	No_clan
GmATG18f.II.Glyma.12G136000.1	386	415	383	422	PF00400.32	WD40	Repeat	4	32	38	16.7	0.01	0	CL0186
GmATG18f.II.Glyma.12G136000.1	457	473	453	478	PF07676.12	PD40	Repeat	14	30	38	12.1	0.14	0	CL0186
GmATG18f.II.Glyma.12G136000.1	531	772	531	772	PF12490.8	BCAS3	Family	1	246	246	283.6	1.3e-84	1	No_clan
GmATG18f.III.Glyma.13G287000.1	403	427	398	437	PF00400.32	WD40	Repeat	6	29	38	12.6	0.19	0	CL0186
GmATG18f.III.Glyma.13G287000.1	472	488	465	493	PF07676.12	PD40	Repeat	14	30	38	12.2	0.13	0	CL0186
GmATG18f.III.Glyma.13G287000.1	546	781	546	781	PF12490.8	BCAS3	Family	1	246	246	275	5.6e-82	1	No_clan
GmATG18f.IV.Glyma.06G267000.1	387	416	384	423	PF00400.32	WD40	Repeat	4	32	38	15.9	0.017	0	CL0186
GmATG18f.IV.Glyma.06G267000.1	458	474	454	479	PF07676.12	PD40	Repeat	14	30	38	12.1	0.14	0	CL0186
GmATG18f.IV.Glyma.06G267000.1	532	773	532	773	PF12490.8	BCAS3	Family	1	246	246	263.7	1.5e-78	1	No_clan
GmATG18g.I.Glyma.03G148700.1	358	386	355	394	PF00400.32	WD40	Repeat	4	31	38	16.7	0.0097	0	CL0186
GmATG18g.I.Glyma.03G148700.1	417	454	413	455	PF00400.32	WD40	Repeat	5	37	38	9.2	2.4	0	CL0186
GmATG18g.I.Glyma.03G148700.1	501	744	501	744	PF12490.8	BCAS3	Family	1	246	246	255	6.9e-76	1	No_clan
GmATG18g.II.Glyma.19G152000.1	358	386	355	394	PF00400.32	WD40	Repeat	4	31	38	16.9	0.0085	1	CL0186
GmATG18g.II.Glyma.19G152000.1	417	454	413	455	PF00400.32	WD40	Repeat	5	37	38	9.3	2.1	0	CL0186
GmATG18g.II.Glyma.19G152000.1	501	744	501	744	PF12490.8	BCAS3	Family	1	246	246	260.1	1.9e-77	1	No_clan
GmATG18g.III.Glyma.20G230900.1	366	392	363	402	PF00400.32	WD40	Repeat	4	29	38	16.2	0.015	1	CL0186
GmATG18g.III.Glyma.20G230900.1	425	462	421	463	PF00400.32	WD40	Repeat	5	37	38	11.6	0.42	0	CL0186
GmATG18g.III.Glyma.20G230900.1	511	709	511	715	PF12490.8	BCAS3	Family	1	210	246	201.2	1.8e-59	1	No_clan
GmATG18h.Glyma.10G157700.1	365	391	362	401	PF00400.32	WD40	Repeat	4	29	38	15.8	0.019	1	CL0186
GmATG18h.Glyma.10G157700.1	424	461	420	462	PF00400.32	WD40	Repeat	5	37	38	11.2	0.54	0	CL0186
GmATG18h.Glyma.10G157700.1	510	746	510	746	PF12490.8	BCAS3	Family	1	246	246	238.5	7.8e-71	1	No_clan
KnATG18.kfl00046.0070	377	404	375	413	PF00400.32	WD40	Repeat	3	29	38	11.9	0.33	0	CL0186
KnATG18.kfl00046.0070	515	639	515	654	PF12490.8	BCAS3	Family	1	135	246	102.7	2.3e-29	1	No_clan
LaATG18f.I.XP.019437124.1	369	398	366	405	PF00400.32	WD40	Repeat	4	32	38	15.1	0.033	0	CL0186
LaATG18f.I.XP.019437124.1	440	456	433	463	PF07676.12	PD40	Repeat	14	30	38	13	0.073	0	CL0186
LaATG18f.I.XP.019437124.1	514	754	514	754	PF12490.8	BCAS3	Family	1	246	246	267.6	9.6e-80	1	No_clan
LaATG18f.II.XP.019453655.1	422	451	419	458	PF00400.32	WD40	Repeat	4	32	38	16.6	0.011	0	CL0186
LaATG18f.II.XP.019453655.1	563	805	563	805	PF12490.8	BCAS3	Family	1	246	246	260.9	1.1e-77	1	No_clan
LaATG18f.III.OIW15456.1	369	398	366	405	PF00400.32	WD40	Repeat	4	32	38	15.6	0.022	1	CL0186
LaATG18f.III.OIW15456.1	440	456	433	462	PF07676.12	PD40	Repeat	14	30	38	13.2	0.067	0	CL0186
LaATG18f.III.OIW15456.1	514	754	514	754	PF12490.8	BCAS3	Family	1	246	246	264.9	6.5e-79	1	No_clan
LaATG18f.IV.XP.019453653.1	422	451	419	458	PF00400.32	WD40	Repeat	4	32	38	16.6	0.011	0	CL0186
LaATG18f.IV.XP.019453653.1	563	805	563	805	PF12490.8	BCAS3	Family	1	246	246	260.9	1.1e-77	1	No_clan
LaATG18g.I.XP.019441802.1	369	398	366	405	PF00400.32	WD40	Repeat	4	32	38	15.1	0.033	0	CL0186
LaATG18g.I.XP.019441802.1	440	456	433	463	PF07676.12	PD40	Repeat	14	30	38	13	0.072	0	CL0186
LaATG18g.I.XP.019441802.1	514	754	514	754	PF12490.8	BCAS3	Family	1	246	246	267.7	9.6e-80	1	No_clan
LaATG18g.II.XP.019441803.1	355	382	351	390	PF00400.32	WD40	Repeat	5	31	38	15.9	0.018	1	CL0186
LaATG18g.II.XP.019441803.1	412	450	409	451	PF00400.32	WD40	Repeat	4	37	38	9.5	1.9	0	CL0186
LaATG18g.II.XP.019441803.1	497	689	497	694	PF12490.8	BCAS3	Family	1	190	246	177.5	3.3e-52	1	No_clan
LaATG18g.II.XP.019441803.1	690	725	688	725	PF12490.8	BCAS3	Family	206	246	246	19.1	0.00077	0	No_clan
LaATG18h.I.XP.019421306.1	362	388	359	410	PF00400.32	WD40	Repeat	4	29	38	16.1	0.016	0	CL0186
LaATG18h.I.XP.019421306.1	421	458	415	459	PF00400.32	WD40	Repeat	5	37	38	10.3	1	0	CL0186
LaATG18h.I.XP.019421306.1	507	737	507	737	PF12490.8	BCAS3	Family	1	246	246	222.7	5.3e-66	1	No_clan
LaATG18h.II.XP.019421307.1	362	388	359	410	PF00400.32	WD40	Repeat	4	29	38	16.1	0.016	0	CL0186
LaATG18h.II.XP.019421307.1	421	458	415	459	PF00400.32	WD40	Repeat	5	37	38	10.4	1	0	CL0186
LaATG18h.II.XP.019421307.1	507	737	507	737	PF12490.8	BCAS3	Family	1	246	246	222.7	5.2e-66	1	No_clan
LaATG18h.III.XP.019421305.1	362	388	359	410	PF00400.32	WD40	Repeat	4	29	38	16.1	0.016	0	CL0186
LaATG18h.III.XP.019421305.1	421	458	415	459	PF00400.32	WD40	Repeat	5	37	38	10.3	1	0	CL0186
LaATG18h.III.XP.019421305.1	507	737	507	737	PF12490.8	BCAS3	Family	1	246	246	222.7	5.3e-66	1	No_clan
LaATG18h.IX.OIW12695.1	362	388	359	410	PF00400.32	WD40	Repeat	4	29	38	16.1	0.016	0	CL0186
LaATG18h.IX.OIW12695.1	421	458	415	459	PF00400.32	WD40	Repeat	5	37	38	10.3	1	0	CL0186
LaATG18h.IX.OIW12695.1	507	737	507	737	PF12490.8	BCAS3	Family	1	246	246	222.7	5.3e-66	1	No_clan
LaATG18h.V.TanjilG.10103	362	388	359	398	PF00400.32	WD40	Repeat	4	29	38	15.6	0.023	1	CL0186
LaATG18h.V.TanjilG.10103	421	458	417	459	PF00400.32	WD40	Repeat	5	37	38	10.8	0.75	0	CL0186
LaATG18h.V.TanjilG.10103	507	737	507	737	PF12490.8	BCAS3	Family	1	246	246	232.4	5.7e-69	1	No_clan
LaATG18h.VI.OIW07130.1	362	388	359	398	PF00400.32	WD40	Repeat	4	29	38	15.6	0.023	1	CL0186
LaATG18h.VI.OIW07130.1	421	458	417	459	PF00400.32	WD40	Repeat	5	37	38	10.8	0.75	0	CL0186
LaATG18h.VI.OIW07130.1	507	737	507	737	PF12490.8	BCAS3	Family	1	246	246	232.4	5.7e-69	1	No_clan
LaATG18h.IV.XP.019452235.1	362	388	359	398	PF00400.32	WD40	Repeat	4	29	38	15.6	0.022	1	CL0186
LaATG18h.IV.XP.019452235.1	421	458	417	459	PF00400.32	WD40	Repeat	5	37	38	10.8	0.75	0	CL0186
LaATG18h.IV.XP.019452235.1	507	737	507	737	PF12490.8	BCAS3	Family	1	246	246	232.4	5.7e-69	1	No_clan
LaATG18h.VII.XP.019452236.1	362	388	359	398	PF00400.32	WD40	Repeat	4	29	38	15.9	0.018	1	CL0186
LaATG18h.VII.XP.019452236.1	421	458	417	459	PF00400.32	WD40	Repeat	5	37	38	11.1	0.6	0	CL0186
LaATG18h.VII.XP.019452236.1	507	737	507	737	PF12490.8	BCAS3	Family	1	246	246	232.9	4e-69	1	No_clan
LaATG18h.VIII.XP.019452234.1	362	388	359	398	PF00400.32	WD40	Repeat	4	29	38	15.5	0.023	1	CL0186
LaATG18h.VIII.XP.019452234.1	421	458	417	459	PF00400.32	WD40	Repeat	5	37	38	10.7	0.78	0	CL0186
LaATG18h.VIII.XP.019452234.1	507	737	507	737	PF12490.8	BCAS3	Family	1	246	246	232.3	6e-69	1	No_clan
LjATG18f.Lj3g3v1544540.1	255	284	252	291	PF00400.32	WD40	Repeat	4	32	38	16.8	0.0092	1	CL0186
LjATG18f.Lj3g3v1544540.1	326	342	319	348	PF07676.12	PD40	Repeat	14	30	38	12.6	0.098	0	CL0186
LjATG18f.Lj3g3v1544540.1	400	633	400	633	PF12490.8	BCAS3	Family	1	246	246	283.5	1.4e-84	1	No_clan
LjATG18g.Lj1g3v4404380.1	360	389	356	395	PF00400.32	WD40	Repeat	5	32	38	17	0.0082	1	CL0186
LjATG18g.Lj1g3v4404380.1	417	455	412	456	PF00400.32	WD40	Repeat	4	37	38	8.9	2.9	0	CL0186
LjATG18g.Lj1g3v4404380.1	502	746	502	746	PF12490.8	BCAS3	Family	1	246	246	244.5	1.1e-72	1	No_clan
LjATG18h.Lj5g3v1451080.1	362	388	359	398	PF00400.32	WD40	Repeat	4	29	38	15.7	0.02	0	CL0186
LjATG18h.Lj5g3v1451080.1	421	458	415	459	PF00400.32	WD40	Repeat	5	37	38	9.5	1.9	0	CL0186
LjATG18h.Lj5g3v1451080.1	507	741	507	741	PF12490.8	BCAS3	Family	1	246	246	237.3	1.8e-70	1	No_clan
MpoATG18f.MARPO.0006s0048	63	105	57	111	PF14310.6	Fn3-like	Family	14	56	71	11.5	0.24	0	CL0159
MpoATG18f.MARPO.0006s0048	386	412	383	422	PF00400.32	WD40	Repeat	4	29	38	12.4	0.23	0	CL0186
MpoATG18f.MARPO.0006s0048	455	474	442	482	PF00400.32	WD40	Repeat	11	29	38	8.1	5.3	0	CL0186
MpoATG18f.MARPO.0006s0048	535	790	535	790	PF12490.8	BCAS3	Family	1	246	246	183.9	3.5e-54	1	No_clan
MtATG18g.I.Medtr1g089110.1	348	378	345	384	PF00400.32	WD40	Repeat	4	32	38	17.2	0.0069	1	CL0186
MtATG18g.I.Medtr1g089110.1	407	444	403	445	PF00400.32	WD40	Repeat	5	37	38	9.5	1.9	0	CL0186
MtATG18g.I.Medtr1g089110.1	491	734	491	734	PF12490.8	BCAS3	Family	1	246	246	242.7	3.9e-72	1	No_clan
MtATG18g.II.Medtr1g082300.1	363	389	360	399	PF00400.32	WD40	Repeat	4	29	38	13	0.15	0	CL0186
MtATG18g.II.Medtr1g082300.1	422	459	416	460	PF00400.32	WD40	Repeat	5	37	38	10.5	0.92	0	CL0186
MtATG18g.II.Medtr1g082300.1	510	743	509	743	PF12490.8	BCAS3	Family	2	246	246	223.7	2.5e-66	1	No_clan
OsATG18f.I.XP.015621123.1	369	393	364	403	PF00400.32	WD40	Repeat	6	29	38	15.3	0.028	0	CL0186
OsATG18f.I.XP.015621123.1	514	752	514	752	PF12490.8	BCAS3	Family	1	246	246	260.6	1.3e-77	1	No_clan
OsATG18f.II.XP.025877429.1	369	393	364	403	PF00400.32	WD40	Repeat	6	29	38	15.3	0.029	0	CL0186
OsATG18f.II.XP.025877429.1	514	752	514	752	PF12490.8	BCAS3	Family	1	246	246	260.6	1.4e-77	1	No_clan
OsATG18f.III.LOC.Os05g33610.1	369	396	366	405	PF00400.32	WD40	Repeat	4	30	38	16.5	0.011	0	CL0186
OsATG18f.III.LOC.Os05g33610.1	512	753	512	753	PF12490.8	BCAS3	Family	1	246	246	279.5	2.2e-83	1	No_clan
OsATG18h.XP.015639663.1	369	396	366	405	PF00400.32	WD40	Repeat	4	30	38	16.5	0.011	0	CL0186
OsATG18h.XP.015639663.1	512	753	512	753	PF12490.8	BCAS3	Family	1	246	246	279.5	2.2e-83	1	No_clan
PsATG18f.Psat5g249880.1	174	237	159	243	PF17076.5	SBE2	Family	205	268	820	12.2	0.038	0	No_clan
PsATG18f.Psat5g249880.1	378	407	375	414	PF00400.32	WD40	Repeat	4	32	38	15.4	0.025	0	CL0186
PsATG18f.Psat5g249880.1	449	465	442	471	PF07676.12	PD40	Repeat	14	30	38	12.6	0.1	0	CL0186
PsATG18f.Psat5g249880.1	523	749	523	750	PF12490.8	BCAS3	Family	1	235	246	246.3	3.1e-73	1	No_clan
PsATG18g.Psat6g169560.1	363	392	359	398	PF00400.32	WD40	Repeat	5	32	38	17	0.0082	1	CL0186
PsATG18g.Psat6g169560.1	430	456	417	457	PF00400.32	WD40	Repeat	12	36	38	9	2.7	0	CL0186
PsATG18g.Psat6g169560.1	504	748	504	748	PF12490.8	BCAS3	Family	1	246	246	239.7	3.4e-71	1	No_clan
PsATG18h.Psat6g148560.1	362	388	359	398	PF00400.32	WD40	Repeat	4	29	38	15.8	0.019	0	CL0186
PsATG18h.Psat6g148560.1	421	458	415	459	PF00400.32	WD40	Repeat	5	37	38	10.3	1.1	0	CL0186
PsATG18h.Psat6g148560.1	510	743	508	743	PF12490.8	BCAS3	Family	2	246	246	218.9	7.1e-65	1	No_clan
PpATG18.Phpat.008G022700.1.p	390	419	387	425	PF00400.32	WD40	Repeat	4	32	38	13.4	0.11	0	CL0186
PpATG18.Phpat.008G022700.1.p	539	782	539	782	PF12490.8	BCAS3	Family	1	246	246	172.8	8.9e-51	1	No_clan
PpATG18.Phpat.020G070000.1.p	291	320	288	326	PF00400.32	WD40	Repeat	4	32	38	13.5	0.1	0	CL0186
PpATG18.Phpat.020G070000.1.p	440	682	440	682	PF12490.8	BCAS3	Family	1	246	246	173.5	5.2e-51	1	No_clan
PpATG18.Phpat.020G070000.1.p	591	653	587	658	PF04314.13	PCuAC	Family	26	93	109	11.6	0.18	0	No_clan
PvATG18g.I.Phvul.001G146700.1	359	386	356	394	PF00400.32	WD40	Repeat	5	31	38	13.5	0.1	0	CL0186
PvATG18g.I.Phvul.001G146700.1	417	454	413	454	PF00400.32	WD40	Repeat	5	37	38	9.4	2	0	CL0186
PvATG18g.I.Phvul.001G146700.1	501	743	501	743	PF12490.8	BCAS3	Family	1	246	246	255.2	6.2e-76	1	No_clan
PpATG18.Phpat.023G024100.1.p	380	408	376	413	PF00400.32	WD40	Repeat	5	32	38	13	0.15	0	CL0186
PpATG18.Phpat.023G024100.1.p	528	770	528	770	PF12490.8	BCAS3	Family	1	246	246	177.7	2.8e-52	1	No_clan
PpATG18.Phpat.024G018700.1.p	202	228	199	237	PF00400.32	WD40	Repeat	4	29	38	12.7	0.19	0	CL0186
PpATG18.Phpat.024G018700.1.p	351	590	351	590	PF12490.8	BCAS3	Family	1	246	246	172	1.5e-50	1	No_clan
PvATG18f.I.Phvul.011G140900.1	418	447	415	454	PF00400.32	WD40	Repeat	4	32	38	15.5	0.025	0	CL0186
PvATG18f.I.Phvul.011G140900.1	562	798	562	798	PF12490.8	BCAS3	Family	1	246	246	231.5	1e-68	1	No_clan
PvATG18f.II.Phvul.005G091300.1	401	427	398	437	PF00400.32	WD40	Repeat	4	29	38	14.5	0.051	0	CL0186
PvATG18f.II.Phvul.005G091300.1	471	487	464	492	PF07676.12	PD40	Repeat	14	30	38	12.2	0.13	0	CL0186
PvATG18f.II.Phvul.005G091300.1	546	774	546	774	PF12490.8	BCAS3	Family	1	246	246	254.5	1e-75	1	No_clan
PvATG18g.II.Phvul.007G183100.1	364	390	361	400	PF00400.32	WD40	Repeat	4	29	38	15.8	0.019	0	CL0186
PvATG18g.II.Phvul.007G183100.1	423	460	417	461	PF00400.32	WD40	Repeat	5	37	38	8.8	3.2	0	CL0186
PvATG18g.II.Phvul.007G183100.1	509	743	509	743	PF12490.8	BCAS3	Family	1	246	246	227.7	1.5e-67	1	No_clan
TaATG18f.I.Traes.3B.F4F2FC6FA.1	60	109	57	119	PF06073.12	DUF934	Family	43	90	107	12.1	0.14	0	No_clan
TaATG18f.III.TraesCS3D02G318200.1	331	354	326	364	PF00400.32	WD40	Repeat	7	29	38	15.2	0.03	0	CL0186
TaATG18f.III.TraesCS3D02G318200.1	475	712	475	712	PF12490.8	BCAS3	Family	1	246	246	262.6	3.2e-78	1	No_clan
TaATG18f.II.Traes.3DL.E400E521A.1	312	335	307	345	PF00400.32	WD40	Repeat	7	29	38	15.2	0.029	0	CL0186
TaATG18f.II.Traes.3DL.E400E521A.1	456	693	456	693	PF12490.8	BCAS3	Family	1	246	246	262.7	3.1e-78	1	No_clan
TaATG18f.IV.CDM84501.1	370	393	365	403	PF00400.32	WD40	Repeat	7	29	38	15.1	0.033	0	CL0186
TaATG18f.IV.CDM84501.1	514	752	514	752	PF12490.8	BCAS3	Family	1	246	246	265.4	4.6e-79	1	No_clan
TaATG18f.VI.Traes.3AL.B27F0D4FF.1	331	354	326	364	PF00400.32	WD40	Repeat	7	29	38	15.1	0.031	0	CL0186
TaATG18f.VI.Traes.3AL.B27F0D4FF.1	475	713	475	713	PF12490.8	BCAS3	Family	1	246	246	266.7	1.9e-79	1	No_clan
TaATG18f.V.Traes.3B.7A23DFB41.1	28	51	23	61	PF00400.32	WD40	Repeat	7	29	38	15.9	0.018	0	CL0186
TaATG18f.V.Traes.3B.7A23DFB41.1	96	113	90	120	PF07676.12	PD40	Repeat	13	30	38	9.7	0.83	0	CL0186
TaATG18f.V.Traes.3B.7A23DFB41.1	172	410	172	410	PF12490.8	BCAS3	Family	1	246	246	266.9	1.6e-79	1	No_clan
TaATG18h.I.Traes.1BL.45E2558BB.1	371	396	367	466	PF00400.32	WD40	Repeat	6	30	38	11.9	0.33	0	CL0186
TaATG18h.I.Traes.1BL.45E2558BB.1	512	756	512	756	PF12490.8	BCAS3	Family	1	246	246	274.6	7.3e-82	1	No_clan
TaATG18h.II.TraesCS1A02G254200.1	401	427	397	457	PF00400.32	WD40	Repeat	5	30	38	15.9	0.018	0	CL0186
TaATG18h.II.TraesCS1A02G254200.1	543	788	543	788	PF12490.8	BCAS3	Family	1	246	246	280.5	1.1e-83	1	No_clan
TaATG18h.III.Traes.1DL.DB75BFD8A.1	258	284	254	354	PF00400.32	WD40	Repeat	5	30	38	11.2	0.54	0	CL0186
TaATG18h.III.Traes.1DL.DB75BFD8A.1	400	645	400	645	PF12490.8	BCAS3	Family	1	246	246	278.3	5.2e-83	1	No_clan
TpATG18f.tripr.gene36798	384	413	381	419	PF00400.32	WD40	Repeat	4	32	38	12.7	0.19	0	CL0186
TpATG18f.tripr.gene36798	455	471	448	477	PF07676.12	PD40	Repeat	14	30	38	13.2	0.064	0	CL0186
TpATG18f.tripr.gene36798	526	764	526	764	PF12490.8	BCAS3	Family	1	246	246	283.7	1.2e-84	1	No_clan
TpATG18g.I.tripr.gene16922	362	389	358	397	PF00400.32	WD40	Repeat	5	31	38	16.7	0.0099	1	CL0186
TpATG18g.I.tripr.gene16922	430	457	416	458	PF00400.32	WD40	Repeat	12	37	38	8.8	3.3	0	CL0186
TpATG18g.I.tripr.gene16922	504	747	504	747	PF12490.8	BCAS3	Family	1	246	246	248.7	6e-74	1	No_clan
TaATG18h.IV.Traes.1AL.C4A651390.1	258	284	254	314	PF00400.32	WD40	Repeat	5	30	38	16.1	0.016	0	CL0186
TaATG18h.IV.Traes.1AL.C4A651390.1	400	645	400	645	PF12490.8	BCAS3	Family	1	246	246	280.9	8.7e-84	1	No_clan
TpATG18g.II.tripr.gene2713	361	387	358	397	PF00400.32	WD40	Repeat	4	29	38	15.8	0.019	0	CL0186
TpATG18g.II.tripr.gene2713	431	457	416	458	PF00400.32	WD40	Repeat	12	37	38	10.2	1.2	0	CL0186
TpATG18g.II.tripr.gene2713	508	733	507	736	PF12490.8	BCAS3	Family	2	239	246	207.8	1.8e-61	1	No_clan
TpATG18g.II.tripr.gene2713	734	758	730	758	PF12490.8	BCAS3	Family	222	246	246	16.2	0.0057	0	No_clan
TpATG18h.I.PNY09258.1	314	340	311	350	PF00400.32	WD40	Repeat	4	29	38	16.2	0.014	1	CL0186
TpATG18h.I.PNY09258.1	384	410	369	411	PF00400.32	WD40	Repeat	12	37	38	10.6	0.86	0	CL0186
TpATG18h.I.PNY09258.1	461	693	460	693	PF12490.8	BCAS3	Family	2	246	246	224.1	1.9e-66	1	No_clan
TpATG18h.II.PNY17060.1	307	333	304	343	PF00400.32	WD40	Repeat	4	29	38	16.1	0.015	1	CL0186
TpATG18h.II.PNY17060.1	377	403	362	404	PF00400.32	WD40	Repeat	12	37	38	10.5	0.93	0	CL0186
TpATG18h.II.PNY17060.1	454	686	453	686	PF12490.8	BCAS3	Family	2	246	246	223.9	2.2e-66	1	No_clan
TpATG18h.III.PNY12850.1	361	387	358	397	PF00400.32	WD40	Repeat	4	29	38	16	0.017	1	CL0186
TpATG18h.III.PNY12850.1	431	457	416	458	PF00400.32	WD40	Repeat	12	37	38	10.4	1	0	CL0186
TpATG18h.III.PNY12850.1	508	740	507	740	PF12490.8	BCAS3	Family	2	246	246	223.7	2.5e-66	1	No_clan
VaATG18f.I.Vigan05g145500	377	403	374	413	PF00400.32	WD40	Repeat	4	29	38	14.5	0.048	0	CL0186
VaATG18f.I.Vigan05g145500	448	464	441	469	PF07676.12	PD40	Repeat	14	30	38	12.3	0.12	0	CL0186
VaATG18f.I.Vigan05g145500	504	728	502	728	PF12490.8	BCAS3	Family	10	246	246	241.8	7.3e-72	1	No_clan
VaATG18f.II.XP.017425518.1	401	427	398	437	PF00400.32	WD40	Repeat	4	29	38	14.4	0.052	0	CL0186
VaATG18f.II.XP.017425518.1	472	488	465	493	PF07676.12	PD40	Repeat	14	30	38	12.2	0.13	0	CL0186
VaATG18f.II.XP.017425518.1	546	779	546	779	PF12490.8	BCAS3	Family	1	246	246	260.7	1.3e-77	1	No_clan
VaATG18f.III.Vigan08g077000	390	419	387	426	PF00400.32	WD40	Repeat	4	32	38	16.5	0.012	0	CL0186
VaATG18f.III.Vigan08g077000	534	775	534	775	PF12490.8	BCAS3	Family	1	246	246	258	8.5e-77	1	No_clan
VaATG18f.IV.Vang1095s00020.1	458	487	455	494	PF00400.32	WD40	Repeat	4	32	38	16.4	0.013	0	CL0186
VaATG18f.IV.Vang1095s00020.1	602	843	602	843	PF12490.8	BCAS3	Family	1	246	246	257.8	9.7e-77	1	No_clan
MtATG18f.Medtr2g082770.1	179	242	160	248	PF17076.5	SBE2	Family	205	268	820	12.4	0.035	0	No_clan
MtATG18f.Medtr2g082770.1	382	411	379	417	PF00400.32	WD40	Repeat	4	32	38	16.3	0.013	1	CL0186
MtATG18f.Medtr2g082770.1	453	470	446	476	PF07676.12	PD40	Repeat	14	32	38	12.2	0.13	0	CL0186
MtATG18f.Medtr2g082770.1	527	766	527	766	PF12490.8	BCAS3	Family	1	246	246	279.2	2.9e-83	1	No_clan
VaATG18g.I.XP.017419622.1	358	385	354	393	PF00400.32	WD40	Repeat	5	31	38	16.6	0.011	1	CL0186
VaATG18g.I.XP.017419622.1	416	452	412	453	PF00400.32	WD40	Repeat	5	36	38	9.1	2.6	0	CL0186
VaATG18g.I.XP.017419622.1	500	741	500	741	PF12490.8	BCAS3	Family	1	246	246	249.6	3.1e-74	1	No_clan
VaATG18g.II.KOM38883.1	35	62	31	70	PF00400.32	WD40	Repeat	5	31	38	17.2	0.0067	1	CL0186
VaATG18g.II.KOM38883.1	93	129	89	130	PF00400.32	WD40	Repeat	5	36	38	9.7	1.6	0	CL0186
VaATG18g.II.KOM38883.1	177	418	177	418	PF12490.8	BCAS3	Family	1	246	246	250.8	1.4e-74	1	No_clan
VaATG18g.III.vigan.Vang07g05180.1	358	385	354	393	PF00400.32	WD40	Repeat	5	31	38	16.5	0.012	1	CL0186
VaATG18g.III.vigan.Vang07g05180.1	416	452	412	453	PF00400.32	WD40	Repeat	5	36	38	9	2.7	0	CL0186
VaATG18g.III.vigan.Vang07g05180.1	500	741	500	741	PF12490.8	BCAS3	Family	1	246	246	249.5	3.3e-74	1	No_clan
VaATG18h.I.KOM55039.1	364	390	361	400	PF00400.32	WD40	Repeat	4	29	38	15.8	0.02	0	CL0186
VaATG18h.I.KOM55039.1	423	460	419	461	PF00400.32	WD40	Repeat	5	37	38	11	0.63	0	CL0186
VaATG18h.I.KOM55039.1	509	743	509	743	PF12490.8	BCAS3	Family	1	246	246	224.5	1.4e-66	1	No_clan
VaATG18h.II.Vang06g10190.1	417	443	414	453	PF00400.32	WD40	Repeat	4	29	38	15.9	0.018	1	CL0186
VaATG18h.II.Vang06g10190.1	476	513	472	514	PF00400.32	WD40	Repeat	5	37	38	11.1	0.58	0	CL0186
VaATG18h.II.Vang06g10190.1	562	752	562	765	PF12490.8	BCAS3	Family	1	203	246	189.2	8.8e-56	1	No_clan
VrATG18f.I.XP.014522059.1	400	427	398	437	PF00400.32	WD40	Repeat	3	29	38	14.8	0.039	0	CL0186
VrATG18f.I.XP.014522059.1	472	488	465	493	PF07676.12	PD40	Repeat	14	30	38	12.2	0.13	0	CL0186
VrATG18f.I.XP.014522059.1	546	779	546	779	PF12490.8	BCAS3	Family	1	246	246	260	2.1e-77	1	No_clan
VrATG18f.II.XP.014494161.1	422	451	419	458	PF00400.32	WD40	Repeat	4	32	38	16.6	0.01	0	CL0186
VrATG18f.II.XP.014494161.1	566	808	566	808	PF12490.8	BCAS3	Family	1	246	246	256.8	1.9e-76	1	No_clan
VrATG18f.III.XP.022634400.1	259	288	256	295	PF00400.32	WD40	Repeat	4	32	38	16.8	0.0095	0	CL0186
VrATG18f.III.XP.022634400.1	403	645	403	645	PF12490.8	BCAS3	Family	1	246	246	257	1.7e-76	1	No_clan
VrATG18f.IV.Vradi02g09460.1	422	451	419	458	PF00400.32	WD40	Repeat	4	32	38	16.5	0.012	0	CL0186
VrATG18f.IV.Vradi02g09460.1	566	808	566	808	PF12490.8	BCAS3	Family	1	246	246	256.5	2.4e-76	1	No_clan
VrATG18g.Vradi03g00450	358	385	354	393	PF00400.32	WD40	Repeat	5	31	38	16.6	0.011	1	CL0186
VrATG18g.Vradi03g00450	416	452	412	453	PF00400.32	WD40	Repeat	5	36	38	9	2.7	0	CL0186
VrATG18g.Vradi03g00450	500	741	500	741	PF12490.8	BCAS3	Family	1	246	246	247.4	1.5e-73	1	No_clan
VrATG18h.Vradi08g12840.1	386	412	383	422	PF00400.32	WD40	Repeat	4	29	38	15.9	0.018	0	CL0186
VrATG18h.Vradi08g12840.1	445	482	439	483	PF00400.32	WD40	Repeat	5	37	38	9.8	1.6	0	CL0186
VrATG18h.Vradi08g12840.1	531	766	531	766	PF12490.8	BCAS3	Family	1	246	246	221.8	9.4e-66	1	No_clan
ZmATG18f.I.ONM37261.1	367	391	362	398	PF00400.32	WD40	Repeat	6	29	38	15.3	0.028	0	CL0186
ZmATG18f.I.ONM37261.1	429	451	428	457	PF07676.12	PD40	Repeat	8	30	38	11	0.32	0	CL0186
ZmATG18f.I.ONM37261.1	510	747	510	747	PF12490.8	BCAS3	Family	1	246	246	243.4	2.5e-72	1	No_clan
ZmATG18f.II.ONM37262.1	367	391	362	398	PF00400.32	WD40	Repeat	6	29	38	15.4	0.026	0	CL0186
ZmATG18f.II.ONM37262.1	429	451	428	457	PF07676.12	PD40	Repeat	8	30	38	11.1	0.3	0	CL0186
ZmATG18f.II.ONM37262.1	510	708	510	716	PF12490.8	BCAS3	Family	1	206	246	195.2	1.3e-57	1	No_clan
ZmATG18f.III.Zm00001d043239	367	391	362	398	PF00400.32	WD40	Repeat	6	29	38	15.1	0.032	0	CL0186
ZmATG18f.III.Zm00001d043239	429	451	428	457	PF07676.12	PD40	Repeat	8	30	38	10.8	0.36	0	CL0186
ZmATG18f.III.Zm00001d043239	510	747	510	747	PF12490.8	BCAS3	Family	1	246	246	243.1	3e-72	1	No_clan
ZmATG18f.IV.ONM37265.1	367	391	362	398	PF00400.32	WD40	Repeat	6	29	38	15.2	0.031	0	CL0186
ZmATG18f.IV.ONM37265.1	429	451	428	457	PF07676.12	PD40	Repeat	8	30	38	10.9	0.35	0	CL0186
ZmATG18f.IV.ONM37265.1	510	550	510	551	PF12490.8	BCAS3	Family	1	41	246	39.3	4.9e-10	1	No_clan
ZmATG18f.IV.ONM37265.1	547	714	545	714	PF12490.8	BCAS3	Family	73	246	246	149	1.6e-43	1	No_clan
ZmATG18f.V.PWZ31673.1	2	103	1	107	PF03000.14	NPH3	Family	115	232	258	94.8	6.6e-27	1	No_clan
ZmATG18f.V.PWZ31673.1	646	670	641	677	PF00400.32	WD40	Repeat	6	29	38	14.7	0.045	0	CL0186
ZmATG18f.V.PWZ31673.1	708	730	707	737	PF07676.12	PD40	Repeat	8	30	38	10.5	0.46	0	CL0186
ZmATG18f.V.PWZ31673.1	789	1025	789	1025	PF12490.8	BCAS3	Family	1	246	246	231.8	8.2e-69	1	No_clan
ZmATG18g.I.AQK85845.1	366	391	363	401	PF00400.32	WD40	Repeat	5	29	38	15.2	0.031	0	CL0186
ZmATG18g.I.AQK85845.1	508	753	508	753	PF12490.8	BCAS3	Family	1	246	246	282.5	2.8e-84	1	No_clan
ZmATG18g.I.AQK85845.1	511	555	500	558	PF07464.11	ApoLp-III	Family	19	63	146	12.4	0.12	0	No_clan
ZmATG18g.II.AQK85860.1	254	279	251	289	PF00400.32	WD40	Repeat	5	29	38	15	0.036	0	CL0186
ZmATG18g.II.AQK85860.1	396	641	396	641	PF12490.8	BCAS3	Family	1	246	246	282.2	3.5e-84	1	No_clan
ZmATG18g.II.AQK85860.1	399	443	388	446	PF07464.11	ApoLp-III	Family	19	63	146	12.2	0.15	0	No_clan
ZmATG18g.XV.AQK93827.1	254	280	251	290	PF00400.32	WD40	Repeat	4	29	38	15.3	0.028	0	CL0186
ZmATG18g.XV.AQK93827.1	397	641	397	641	PF12490.8	BCAS3	Family	1	246	246	290.3	1.1e-86	1	No_clan
ZmATG18g.III.AQK93836.1	254	280	251	290	PF00400.32	WD40	Repeat	4	29	38	15.3	0.028	0	CL0186
ZmATG18g.III.AQK93836.1	397	641	397	641	PF12490.8	BCAS3	Family	1	246	246	290.3	1.1e-86	1	No_clan
ZmATG18g.IV.AQK93828.1	421	447	418	457	PF00400.32	WD40	Repeat	4	29	38	15	0.034	0	CL0186
ZmATG18g.IV.AQK93828.1	564	808	564	808	PF12490.8	BCAS3	Family	1	246	246	289.9	1.6e-86	1	No_clan
ZmATG18g.IX.PWZ17532.1	366	391	363	401	PF00400.32	WD40	Repeat	5	29	38	14.9	0.038	0	CL0186
ZmATG18g.IX.PWZ17532.1	508	753	508	753	PF12490.8	BCAS3	Family	1	246	246	281.8	4.5e-84	1	No_clan
ZmATG18g.IX.PWZ17532.1	511	555	500	558	PF07464.11	ApoLp-III	Family	19	63	146	12	0.17	0	No_clan
ZmATG18g.V.AQK93834.1	421	447	418	457	PF00400.32	WD40	Repeat	4	29	38	15	0.034	0	CL0186
ZmATG18g.V.AQK93834.1	564	808	564	808	PF12490.8	BCAS3	Family	1	246	246	289.9	1.5e-86	1	No_clan
ZmATG18g.VI.AQK85849.1	122	147	119	157	PF00400.32	WD40	Repeat	5	29	38	15.8	0.019	0	CL0186
ZmATG18g.VI.AQK85849.1	264	509	264	509	PF12490.8	BCAS3	Family	1	246	246	283.7	1.2e-84	1	No_clan
ZmATG18g.VI.AQK85849.1	267	311	256	314	PF07464.11	ApoLp-III	Family	19	63	146	13.1	0.076	0	No_clan
ZmATG18g.VIII.GRMZM2G078468.P01	249	317	204	319	PF00231.19	ATP-synt	Domain	191	255	279	56.2	4.2e-15	1	No_clan
ZmATG18g.VIII.GRMZM2G078468.P01	918	944	915	954	PF00400.32	WD40	Repeat	4	29	38	14.4	0.053	0	CL0186
ZmATG18g.VIII.GRMZM2G078468.P01	1061	1305	1061	1305	PF12490.8	BCAS3	Family	1	246	246	289	2.9e-86	1	No_clan
ZmATG18g.X.AQK93830.1	366	392	363	402	PF00400.32	WD40	Repeat	4	29	38	15.1	0.032	0	CL0186
ZmATG18g.X.AQK93830.1	509	753	509	753	PF12490.8	BCAS3	Family	1	246	246	290	1.4e-86	1	No_clan
ZmATG18g.XI.AQK93829.1	366	392	363	402	PF00400.32	WD40	Repeat	4	29	38	15.1	0.032	0	CL0186
ZmATG18g.XI.AQK93829.1	509	753	509	753	PF12490.8	BCAS3	Family	1	246	246	290	1.4e-86	1	No_clan
ZmATG18g.XII.AQK93835.1	421	447	418	457	PF00400.32	WD40	Repeat	4	29	38	15.4	0.025	0	CL0186
ZmATG18g.XII.AQK93835.1	564	808	564	808	PF12490.8	BCAS3	Family	1	246	246	290.5	9.8e-87	1	No_clan
ZmATG18g.XIII.AQK85856.1	366	391	363	401	PF00400.32	WD40	Repeat	5	29	38	14.8	0.041	0	CL0186
ZmATG18g.XIII.AQK85856.1	508	753	508	753	PF12490.8	BCAS3	Family	1	246	246	281.8	4.5e-84	1	No_clan
ZmATG18g.XIII.AQK85856.1	511	555	500	558	PF07464.11	ApoLp-III	Family	19	63	146	12	0.17	0	No_clan
TaATG18f.VI.Traes.3AL.B27F0D4FF.1	331	354	326	364	PF00400.32	WD40	Repeat	7	29	38	15.1	0.031	0	CL0186
TaATG18f.VI.Traes.3AL.B27F0D4FF.1	475	713	475	713	PF12490.8	BCAS3	Family	1	246	246	266.7	1.9e-79	1	No_clan
ZmATG18h.II.PWZ11786.1	421	447	418	457	PF00400.32	WD40	Repeat	4	29	38	15	0.034	0	CL0186
ZmATG18h.II.PWZ11786.1	564	808	564	808	PF12490.8	BCAS3	Family	1	246	246	289.9	1.6e-86	1	No_clan
ZmATG18h.III.XP.008656294.1	421	447	418	457	PF00400.32	WD40	Repeat	4	29	38	15	0.034	0	CL0186
ZmATG18h.III.XP.008656294.1	564	808	564	808	PF12490.8	BCAS3	Family	1	246	246	289.9	1.5e-86	1	No_clan
OsATG18f.I.XP.015621123.1	369	393	364	403	PF00400.32	WD40	Repeat	6	29	38	15.3	0.028	0	CL0186
OsATG18f.I.XP.015621123.1	514	752	514	752	PF12490.8	BCAS3	Family	1	246	246	260.6	1.3e-77	1	No_clan
OsATG18f.II.XP.025877429.1	369	393	364	403	PF00400.32	WD40	Repeat	6	29	38	15.3	0.029	0	CL0186
OsATG18f.II.XP.025877429.1	514	752	514	752	PF12490.8	BCAS3	Family	1	246	246	260.6	1.4e-77	1	No_clan
AiATG18f.I.XP_016170472.1	311	355	303	360	PF10679.9	DUF2491	Family	41	84	210	10.4	0.28	0	No_clan
AiATG18f.I.XP_016170472.1	382	411	379	418	PF00400.32	WD40	Repeat	4	32	38	16.8	0.0094	0	CL0186
AiATG18f.I.XP_016170472.1	453	469	446	478	PF07676.12	PD40	Repeat	14	30	38	13.4	0.058	0	CL0186
AiATG18f.I.XP_016170472.1	525	758	525	758	PF12490.8	BCAS3	Family	1	246	246	262.9	2.8e-78	1	No_clan

## Sheet: G.Inparanoid
Supplemental information SI3. Analysis of ATG18 genes homologs identification in A. thaliana (At), M.polymorpha (Mpo), O.sativa (Os), T. aestivum (Ta), Zea mays (Zm), A. duranensis (Ad), A. ipaensis (Ai), C. cajan (Cc), L. Japonicus (Lj), C. arietinum (Ca), L. angustifolius (La), P. sativum (Ps), V. angularis (Va), V. radiata (Vr) and Trifolium pratense (Tp), P. Patens(Pp), C. braunii (Cb), C. re…
G
Phaseolus vulgaris
ID Arabidopsis	Homolog Gene . Primary Identifier	Gene Symbol	Gene Organism Name	Homolog Ortholog _ Gene . Primary Identifier	Ortholog _ Gene Symbol	Ortholog _ Gene Organism Name	Homolog Relationship	Homolog Group Name
At3g62770	Species without orthologues
At4g30510	AT4G30510	ATG18B	A. thaliana	Phvul.003G152800		P. vulgaris	one-to-one	442_167_7006
	AT4G30510	ATG18B	A. thaliana early-release	Phvul.003G152800		P. vulgaris	one-to-one	442_447_6033
At2g40810	AT2G40810	ATG18C	A. thaliana	Phvul.009G041700		P. vulgaris	many-to-one	442_167_4857
	AT2G40810	ATG18C	A. thaliana early-release	Phvul.009G041700		P. vulgaris	many-to-one	442_447_4857
At3g56440	AT3G56440	ATG18D	A. thaliana	Phvul.009G041700		P. vulgaris	many-to-one	442_167_4857
	AT3G56440	ATG18D	A. thaliana early-release	Phvul.009G041700		P. vulgaris	many-to-one	442_447_4857
At5g05150	Species without orthologues
At5g54730	AT5G54730	G18F	A. thaliana	Phvul.005G091300		P. vulgaris	one-to-many	442_167_5446
	AT5G54730	G18F	A. thaliana	Phvul.011G140900		P. vulgaris	one-to-many	442_167_5446
	AT5G54730	G18F	A. thaliana early-release	Phvul.005G091300		P. vulgaris	one-to-many	442_447_5452
	AT5G54730	G18F	A. thaliana early-release	Phvul.011G140900		P. vulgaris	one-to-many	442_447_5452
At1g03380	AT1G03380	ATG18G	A. thaliana	Phvul.001G146700		P. vulgaris	one-to-one	442_167_1655
	AT1G03380	ATG18G	A. thaliana early-release	Phvul.001G146700		P. vulgaris	one-to-one	442_447_1658
At1g54710	AT1G54710	ATG18H	A. thaliana	Phvul.007G183100		P. vulgaris	one-to-one	442_167_1517
	AT1G54710	ATG18H	A. thaliana early-release	Phvul.007G183100		P. vulgaris	one-to-one	442_447_1524
Medicago truncatula
ID Arabidopsis	Homolog Gene . Primary Identifier	Gene Symbol	Gene Organism Name	Homolog Ortholog _ Gene . Primary Identifier	Ortholog _ Gene Symbol	Ortholog _ Gene Organism Name	Homolog Relationship	Homolog Group Name
At3g62770	AT3G62770	AtATG18a	A. thaliana	Medtr1g083230		M. truncatula	one-to-one	167_285_4678
	AT3G62770	AtATG18a	A. thaliana early-release	Medtr1g083230		M. truncatula	one-to-one	285_447_4685
At4g30510	AT4G30510	ATG18B	A. thaliana	Medtr4g130190		M. truncatula	one-to-one	167_285_6727
	AT4G30510	ATG18B	A. thaliana early-release	Medtr4g130190		M. truncatula	one-to-one	285_447_5760
At2g40810	AT2G40810	ATG18C	A. thaliana	Medtr3g093590		M. truncatula	many-to-one	167_285_4491
	AT2G40810	ATG18C	A. thaliana early-release	Medtr3g093590		M. truncatula	many-to-one	285_447_4493
At3g56440	AT3G56440	ATG18D	A. thaliana	Medtr3g093590		M. truncatula	many-to-one	167_285_4491
	AT3G56440	ATG18D	A. thaliana early-release	Medtr3g093590		M. truncatula	many-to-one	285_447_4493
At5g05150	Species without orthologues
At5g54730	AT5G54730	G18F	A. thaliana	Medtr2g082770		M. truncatula	one-to-one	167_285_4885
	AT5G54730	G18F	A. thaliana early-release	Medtr2g082770		M. truncatula	one-to-one	285_447_4888
At1g03380	AT1G03380	ATG18G	A. thaliana	Medtr1g089110		M. truncatula	one-to-one	167_285_1615
	AT1G03380	ATG18G	A. thaliana early-release	Medtr1g089110		M. truncatula	one-to-one	285_447_1623
At1g54710	AT1G54710	ATG18H	A. thaliana	Medtr1g082300		M. truncatula	one-to-one	167_285_1581
	AT1G54710	ATG18H	A. thaliana early-release	Medtr1g082300		M. truncatula	one-to-one	285_447_1588
Glycine max
ID Arabidopsis	Homolog Gene . Primary Identifier	Gene Symbol	Gene Organism Name	Homolog Ortholog _ Gene . Primary Identifier	Ortholog _ Gene Symbol	Ortholog _ Gene Organism Name	Homolog Relationship	Homolog Group Name
At3g62770	AT3G62770	AtATG18a	A. thaliana	Glyma.03G212100		G. max	one-to-many	167_275_4880
	AT3G62770	AtATG18a	A. thaliana	Glyma.19G209200		G. max	one-to-many	167_275_4880
	AT3G62770	AtATG18a	A. thaliana early-release	Glyma.03G212100		G. max	one-to-many	275_447_4884
	AT3G62770	AtATG18a	A. thaliana early-release	Glyma.19G209200		G. max	one-to-many	275_447_4884
At4g30510	AT4G30510	ATG18B	A. thaliana	Glyma.02G207500		G. max	one-to-many	167_275_6877
	AT4G30510	ATG18B	A. thaliana	Glyma.17G070200		G. max	one-to-many	167_275_6877
	AT4G30510	ATG18B	A. thaliana early-release	Glyma.02G207500		G. max	one-to-many	275_447_5899
	AT4G30510	ATG18B	A. thaliana early-release	Glyma.17G070200		G. max	one-to-many	275_447_5899
At2g40810	AT2G40810	ATG18C	A. thaliana	Glyma.04G224300		G. max	many-to-many	167_275_4638
	AT2G40810	ATG18C	A. thaliana	Glyma.06G140400		G. max	many-to-many	167_275_4638
	AT2G40810	ATG18C	A. thaliana early-release	Glyma.04G224300		G. max	many-to-many	275_447_4651
At3g56440	AT3G56440	ATG18D	A. thaliana	Glyma.04G224300		G. max	many-to-many	167_275_4638
	AT3G56440	ATG18D	A. thaliana	Glyma.06G140400		G. max	many-to-many	167_275_4638
	AT3G56440	ATG18D	A. thaliana early-release	Glyma.04G224300		G. max	many-to-many	275_447_4651
	AT3G56440	ATG18D	A. thaliana early-release	Glyma.06G140400		G. max	many-to-many	275_447_4651
At5g05150	Species without orthologues
At5g54730	AT5G54730	G18F	A. thaliana	Glyma.06G267000		G. max	one-to-many	167_275_5202
	AT5G54730	G18F	A. thaliana	Glyma.12G136000		G. max	one-to-many	167_275_5202
	AT5G54730	G18F	A. thaliana	Glyma.12G214600		G. max	one-to-many	167_275_5202
	AT5G54730	G18F	A. thaliana	Glyma.13G287000		G. max	one-to-many	167_275_5202
	AT5G54730	G18F	A. thaliana early-release	Glyma.06G267000		G. max	one-to-many	275_447_5215
	AT5G54730	G18F	A. thaliana early-release	Glyma.12G136000		G. max	one-to-many	275_447_5215
	AT5G54730	G18F	A. thaliana early-release	Glyma.12G214600		G. max	one-to-many	275_447_5215
	AT5G54730	G18F	A. thaliana early-release	Glyma.13G287000		G. max	one-to-many	275_447_5215
At1g03380	AT1G03380	ATG18G	A. thaliana	Glyma.03G148700		G. max	one-to-many	167_275_1595
	AT1G03380	ATG18G	A. thaliana	Glyma.19G152000		G. max	one-to-many	167_275_1595
	AT1G03380	ATG18G	A. thaliana early-release	Glyma.03G148700		G. max	one-to-many	275_447_1602
	AT1G03380	ATG18G	A. thaliana early-release	Glyma.19G152000		G. max	one-to-many	275_447_1602
At1g54710	AT1G54710	ATG18H	A. thaliana	Glyma.10G157700		G. max	one-to-many	167_275_1666
	AT1G54710	ATG18H	A. thaliana	Glyma.20G230900		G. max	one-to-many	167_275_1666
	AT1G54710	ATG18H	A. thaliana early-release	Glyma.10G157700		G. max	one-to-many	275_447_1676
	AT1G54710	ATG18H	A. thaliana early-release	Glyma.20G230900		G. max	one-to-many	275_447_1676
Cicer arietinum
ID Arabidopsis	Homolog Gene . Primary Identifier	Gene Symbol	Gene Organism Name	Homolog Ortholog _ Gene . Primary Identifier	Ortholog _ Gene Symbol	Ortholog _ Gene Organism Name	Homolog Relationship	Homolog Group Name
At3g62770	AT3G62770	AtATG18a	A. thaliana	Ca_03673		C. arietinum early-release	one-to-one	492_167_5424
At4g30510
At2g40810	AT2G40810	ATG18C	A. thaliana	Ca_04089		C. arietinum early-release	many-to-one	492_167_5048
At3g56440	AT3G56440	ATG18D	A. thaliana	Ca_04089		C. arietinum early-release	many-to-one	492_167_5048
At5g05150	AT4G30510	ATG18B	A. thaliana	Ca_03304		C. arietinum early-release	one-to-one	492_167_6348
At5g54730	AT5G54730	G18F	A. thaliana	Ca_06959		C. arietinum early-release	one-to-one	492_167_4398
At1g03380	AT1G03380	ATG18G	A. thaliana	Ca_08309		C. arietinum early-release	one-to-one	492_167_1539
At1g54710	AT1G54710	ATG18H	A. thaliana	Ca_03716		C. arietinum early-release	one-to-one	492_167_1393
Zea mays
ID Arabidopsis	Homolog Gene . Primary Identifier	Gene Symbol	Gene Organism Name	Homolog Ortholog _ Gene . Primary Identifier	Ortholog _ Gene Symbol	Ortholog _ Gene Organism Name	Homolog Relationship	Homolog Group Name
At3g62770	AT3G62770	AtATG18a	A. thaliana	GRMZM2G122607		Z. mays	one-to-many	167_284_3263
At4g30510	AT4G30510	ATG18B	A. thaliana	GRMZM2G018573		Z. mays	one-to-one	167_284_5645
At2g40810	AT2G40810	ATG18C	A. thaliana	GRMZM2G069177		Z. mays	many-to-many	167_284_3009
At3g56440	AT3G56440	ATG18D	A. thaliana	GRMZM2G143211		Z. mays	many-to-many	167_284_3009
At5g05150
At5g54730
At1g03380
At1g54710	AT1G54710	ATG18H	A. thaliana	GRMZM2G078468		Z. mays	one-to-one	167_284_1181
Zea mays
ID Arabidopsis	Homolog Gene . Primary Identifier	Gene Symbol	Gene Organism Name	Homolog Ortholog _ Gene . Primary Identifier	Ortholog _ Gene Symbol	Ortholog _ Gene Organism Name	Homolog Relationship	Homolog Group Name
At3g62770	AT3G62770	AtATG18a	A. thaliana	LOC_Os01g70780		O. sativa	one-to-one	323_167_3602
At4g30510	AT4G30510	ATG18B	A. thaliana	LOC_Os02g54910		O. sativa	one-to-one	323_167_6319
At2g40810	AT2G40810	ATG18C	A. thaliana	LOC_Os01g07400		O. sativa	many-to-one	323_167_3203
At3g56440	AT3G56440	ATG18D	A. thaliana	LOC_Os01g07400		O. sativa	many-to-one	323_167_3203
At5g05150
At5g54730	AT5G54730	G18F	A. thaliana	LOC_Os01g57720		O. sativa	one-to-one	323_167_4460
At1g03380
At1g54710	AT1G54710	ATG18H	A. thaliana	LOC_Os05g33610		O. sativa	one-to-one	323_167_1273
Marchantia polymorpha
ID Arabidopsis	Homolog Gene . Primary Identifier	Gene Symbol	Gene Organism Name	Homolog Ortholog _ Gene . Primary Identifier	Ortholog _ Gene Symbol	Ortholog _ Gene Organism Name	Homolog Relationship	Homolog Group Name
At3g62770	AT3G62770	AtATG18a	A. thaliana	Mapoly0001s0033		M. polymorpha	one-to-many	167_320_2496
At3g62770	AT3G62770	AtATG18a	A. thaliana	Mapoly0005s0065		M. polymorpha	one-to-many	167_320_2496
At4g30510	AT4G30510	ATG18B	A. thaliana	Mapoly0027s0044		M. polymorpha	one-to-one	167_320_4432
At2g40810
At3g56440
At5g05150
At5g54730
At1g03380	AT1G03380	ATG18G	A. thaliana	Mapoly0006s0048		M. polymorpha	many-to-one	167_320_1956
At1g54710	AT1G54710	ATG18H	A. thaliana	Mapoly0006s0048		M. polymorpha	many-to-one	167_320_1956
Trifolium pratense
ID Arabidopsis	Homolog Gene . Primary Identifier	Gene Symbol	Gene Organism Name	Homolog Ortholog _ Gene . Primary Identifier	Ortholog _ Gene Symbol	Ortholog _ Gene Organism Name	Homolog Relationship	Homolog Group Name
At3g62770	AT3G62770	AtATG18a	A. thaliana	Tp57577_TGAC_v2_gene6103		T. pratense	one-to-one	385_167_4092
At4g30510	AT4G30510	ATG18B	A. thaliana	Tp57577_TGAC_v2_gene24846		T. pratense	one-to-one	385_167_5800
At2g40810	AT2G40810	ATG18C	A. thaliana	Tp57577_TGAC_v2_gene13965		T. pratense	many-to-one	385_167_3992
At3g56440	AT3G56440	ATG18D	A. thaliana	Tp57577_TGAC_v2_gene13965		T. pratense	many-to-one	385_167_3992
At5g05150
At5g54730	AT5G54730	G18F	A. thaliana	Tp57577_TGAC_v2_gene36798		T. pratense	one-to-one	385_167_4453
At1g03380	AT1G03380	ATG18G	A. thaliana	Tp57577_TGAC_v2_gene16922		T. pratense	one-to-one	385_167_1628
At1g54710	AT1G54710	ATG18H	A. thaliana	Tp57577_TGAC_v2_gene2713		T. pratense	one-to-one	385_167_1625
Triticum aestivum
ID Arabidopsis	Homolog Gene . Primary Identifier	Gene Symbol	Gene Organism Name	Homolog Ortholog _ Gene . Primary Identifier	Ortholog _ Gene Symbol	Ortholog _ Gene Organism Name	Homolog Relationship	Homolog Group Name
At3g62770	AT3G62770	AtATG18a	A. thaliana	Traes_3B_19AF6BFF0		T. aestivum early-release	one-to-one	167_296_4000
At4g30510	AT4G30510	ATG18B	A. thaliana	Traes_6AL_DDF2EBF31		T. aestivum early-release	one-to-many	167_296_5690
At4g30510	AT1G54710	ATG18H	A. thaliana	Traes_1DL_DB75BFD8A		T. aestivum early-release	one-to-many	167_296_1109
At4g30510	AT4G30510	ATG18B	A. thaliana	Traes_6BL_B2A8BBB52		T. aestivum early-release	one-to-many	167_296_5690
At4g30510	AT4G30510	ATG18B	A. thaliana	Traes_6DL_9F29527A0		T. aestivum early-release	one-to-many	167_296_5690
At2g40810	AT2G40810	ATG18C	A. thaliana	Traes_3B_113DC4275		T. aestivum early-release	many-to-many	167_296_2877
At2g40810	AT2G40810	ATG18C	A. thaliana	Traes_3DS_985ED34D7		T. aestivum early-release	many-to-many	167_296_2877
At2g40810	AT2G40810	ATG18C	A. thaliana	Traes_3AS_71D103050		T. aestivum early-release	many-to-many	167_296_2877
At3g56440	AT3G56440	ATG18D	A. thaliana	Traes_3AS_71D103050		T. aestivum early-release	many-to-many	167_296_2877
At3g56440	AT3G56440	ATG18D	A. thaliana	Traes_3B_113DC4275		T. aestivum early-release	many-to-many	167_296_2877
At3g56440	AT3G56440	ATG18D	A. thaliana	Traes_3DS_985ED34D7		T. aestivum early-release	many-to-many	167_296_2877
At5g05150
At5g54730
At1g03380
At1g54710	AT1G54710	ATG18H	A. thaliana	Traes_1AL_C4A651390		T. aestivum early-release	one-to-many	167_296_1109
At1g54710	AT1G54710	ATG18H	A. thaliana	Traes_1BL_45E2558BB		T. aestivum early-release	one-to-many	167_296_1109

## Sheet: H.EGGnog
Supplemental information SI3. Analysis of ATG18 genes homologs identification in A. thaliana (At), M.polymorpha (Mpo), O.sativa (Os), T. aestivum (Ta), Zea mays (Zm), A. duranensis (Ad), A. ipaensis (Ai), C. cajan (Cc), L. Japonicus (Lj), C. arietinum (Ca), L. angustifolius (La), P. sativum (Ps), V. angularis (Va), V. radiata (Vr) and Trifolium pratense (Tp), P. Patens(Pp), C. braunii (Cb), C. re…
H
Gene accession numbers	KOG	Organism	#Seq	Members	Close homologs in this group (preferred gene names)
At4g30510	KOG2110			AtATG18a	At3g62770
At3g62770	KOG2111			AtATG18b	At4g30510
At2g40810	KOG2111			AtTG18c	At2g40810
At3g56440	KOG2111			AtATG18d	At3g56440
At5g05150	KOG2111			AtATG18e	At5g05150
At5g54730	KOG2109			AtATG18f	At5g54730
At1g03380	KOG2109			AtATG18g	At1g03380
At1g54710	KOG2109			AtATG18h	At1g54710
			Cicer arietinum
Gene accession numbers	KOG	Organism	#Seq	Members	Close homologs in this group (preferred gene names)
At3g62770	KOG2111
At4g30510	KOG2110	Cicer arietinum		3827.XP_004507771.1	3827.XP_004507771.1
At2g40810	KOG2111	Cicer arietinum	3 seqs	3827.XP_004495714.1, 3827.XP_004502800.1, 3827.XP_004494924.1	3827.XP_004495714.1, 3827.XP_004502800.1, 3827.XP_004494924.1
At3g56440	KOG2111
At5g05150	KOG2111
At5g54730	KOG2109	Cicer arietinum	3 seqs	3827.XP_004495757.1, 3827.XP_004487612.1, 3827.XP_004496058.1	3827.XP_004495757.1, 3827.XP_004487612.1, 3827.XP_004496058.1
At1g03380	KOG2109
At1g54710	KOG2109
Triticum aestivum
Gene accession numbers	KOG	Organism	#Seq	Members	Close homologs in this group (preferred gene names)
At3g62770	KOG2111	Triticum aestivum	3 seqs	4565.Traes_6DL_9F29527A0.1, 4565.Traes_6AL_DDF2EBF31.1, 4565.Traes_6BL_B2A8BBB52.1	4565.Traes_6DL_9F29527A0.1, 4565.Traes_6AL_DDF2EBF31.1, 4565.Traes_6BL_B2A8BBB52.1
At4g30510	KOG2110	Triticum aestivum	3 seqs	4565.Traes_6DL_9F29527A0.1, 4565.Traes_6AL_DDF2EBF31.1, 4565.Traes_6BL_B2A8BBB52.1	4565.Traes_6DL_9F29527A0.1, 4565.Traes_6AL_DDF2EBF31.1, 4565.Traes_6BL_B2A8BBB52.1
At2g40810	KOG2111	Triticum aestivum	10 seqs	4565.Traes_3AS_71D103050.1, 4565.Traes_1AS_96C0C4EB7.1, 4565.Traes_3DS_985ED34D7.1, 4565.Traes_3B_19AF6BFF0.1, 4565.Traes_1AS_6DAE5747A.1, 4565.Traes_1DS_C6216020B.1, 4565.Traes_2AS_62891E9D0.1, 4565.Traes_3DL_260EEE0C9.2, 4565.Traes_3B_113DC4275.1, 4565.Traes_1BS_78F0B2BA3.1	4565.Traes_3AS_71D103050.1, 4565.Traes_1AS_96C0C4EB7.1, 4565.Traes_3DS_985ED34D7.1, 4565.Traes_3B_19AF6BFF0.1, 4565.Traes_1AS_6DAE5747A.1, 4565.Traes_1DS_C6216020B.1, 4565.Traes_2AS_62891E9D0.1, 4565.Traes_3DL_260EEE0C9.2, 4565.Traes_3B_113DC4275.1, ATG18a
At3g56440	KOG2111
At5g05150	KOG2111
At5g54730	KOG2109	riticum aestivum	7 seqs	4565.Traes_1DL_DB75BFD8A.1, 4565.Traes_1AL_C4A651390.4, 4565.Traes_3B_7A23DFB41.1, 4565.Traes_3AL_B27F0D4FF.1, 4565.Traes_3DL_E400E521A.1, 4565.Traes_3B_F4F2FC6FA.1, 4565.Traes_1BL_45E2558BB.2	4565.Traes_1DL_DB75BFD8A.1, 4565.Traes_1AL_C4A651390.4, 4565.Traes_3B_7A23DFB41.1, 4565.Traes_3AL_B27F0D4FF.1, 4565.Traes_3DL_E400E521A.1, 4565.Traes_3B_F4F2FC6FA.1, 4565.Traes_1BL_45E2558BB.2
At1g03380	KOG2109
At1g54710	KOG2109
Zea mays
Gene accession numbers	KOG	Organism	#Seq	Members	Close homologs in this group (preferred gene names)
At3g62770	KOG2111	Zea mays	6 seqs	4577.GRMZM2G146280_P01, 4577.GRMZM2G069177_P01, 4577.GRMZM2G301031_P01, 4577.GRMZM2G143211_P01, 4577.GRMZM2G103793_P01, 4577.GRMZM2G122607_P01	100272812, 100501634, atg18i, 100501577, atg18j, atg18a
At4g30510	KOG2110	Zea mays		4577.GRMZM2G018573_P01	atg18e
At2g40810	KOG2111
At3g56440	KOG2111
At5g05150	KOG2111
At5g54730	KOG2109	Zea mays	3 seqs	4577.GRMZM2G078468_P01, 4577.GRMZM2G546452_P02, 4577.GRMZM2G116700_P01	103635676, 103630344, 103651130
At1g03380	KOG2109
At1g54710	KOG2109
