# Supplementary material for: Exploration of Autophagy Families in Legumes and Dissection of the ATG18 Family with a Special Focus on Phaseolus vulgaris
Source: Plants (Basel). 2021 Nov 29;10(12):2619. doi: 10.3390/plants10122619 (PMC8703869; doi:10.3390/plants10122619)
Supplement: Supplementary file 1 [file plants-10-02619-s001.zip › Supplementary information/Supp. Info.SI4.xlsx]

## Sheet: A.MEME
Supp. Info.SI4. Family, repeats, motifs and domain positions in P. vulgaris, M. truncatula, G.max. (A) ATG motifs predicted by MEME (B) Family, repeats and domain position.
A
ATG1	p-value	Motif 1	Motif 2	Motif 3
		MAPEIMQLQKYDAKADLWSVGAILFQLVTGRTPFTGNNQIQLLQNIMKST	TRVKSLQQCASSITELVNEKMEAGKHLEAFSIQLVILAIWKQALHICHTQ	LVLEYCKGGDLSLYIQRHGRVPEATAKHFMQQLAAGLQVLRDN
		width = 50 sites = 37 llr = 4770 E-value = 2.5e-1580	width = 50 sites = 34 llr = 4070 E-value = 1.2e-1285	width = 43 sites = 36 llr = 3444 E-value = 1.1e-1039
		Protein kinase superfamily protein	serine/threonine-protein kinase ATG1c isoform X4 [Arabidopsis lyrata subsp. lyrata]	Protein kinase superfamily protein [Arabidopsis thaliana]
AT1G49180.1	5.07e-77	SI	NO	SI
AT1G49180.2	3.89e-77	SI	NO	SI
AT2G37840.1	2.4e-146	SI	SI	SI
AT2G37840.2	4.16e-102	SI	SI	NO
AT2G37840.3	4.22e-45	NO	SI	NO
AT3G53930.1	7.48e-151	SI	SI	SI
AT3G53930.2	7.51e-151	SI	SI	SI
AT3G53930.3	2.22e-107	SI	SI	SI
AT3G53930.4	2.23e-107	SI	SI	NO
AT3G53930.5	2.22e-107	SI	SI	N
AT3G61960.1	1.89e-122	SI	SI	SI
AT3G61960.2	1.51e-122	SI	SI	SI
Phvul.010G015100.2.p	8.33e-164	SI	SI	SI
Phvul.010G015100.3.p	7.76e-164	SI	SI	SI
Phvul.010G015100.4.p	5.81e-164	SI	SI	SI
Phvul.010G120500.1.p	4.99e-123	SI	SI	SI
Phvul.010G120500.2.p	4.56e-83	SI	SI	SI
Medtr3g095620.1	1.24e-73	SI	NO	SI
Medtr4g019410.1	2.22e-151	SI	NO	SI
Medtr4g019410.2	1.31e-109	SI	NO	SI
Medtr8g024100.1	2.6e-123	SI	SI	SI
Glyma.01G099600.1.p	2.37e-168	SI	SI	SI
Glyma.01G099600.2.p	2.37e-168	SI	SI	SI
Glyma.01G099600.3.p	2.35e-168	SI	SI	SI
Glyma.03G069800.10.p	2.39e-57	NO	SI	NO
Glyma.03G069800.11.p	2.39e-57	NO	SI	NO
Glyma.03G069800.1.p	7.22e-167	SI	SI	SI
Glyma.03G069800.2.p	7.16e-167	SI	SI	SI
Glyma.03G069800.3.p	7.19e-167	SI	SI	SI
Glyma.03G069800.4.p	2.03e-118	SI	SI	NO
Glyma.03G069800.5.p	2.02e-118	SI	SI	NO
Glyma.03G069800.6.p	7.1e-167	SI	SI	SI
Glyma.03G069800.7.p	7.1e-167	SI	SI	SI
Glyma.03G069800.8.p	7.13e-167	SI	SI	SI
Glyma.03G069800.9.p	1.33e-58	NO	SI	NO
Glyma.04G215500.1.p	1.27e-79	SI	NO	SI
Glyma.04G215500.2.p	7.37e-80	SI	NO	SI
Glyma.04G215500.3.p	7.24e-35	NO	NO	SI
Glyma.04G215500.4.p	2.9e-35	SI	NO	SI
Glyma.06G150700.1.p	1.95e-71	SI	NO	SI
Glyma.07G048400.1.p	1.11e-128	SI	SI	SI
Glyma.07G048400.2.p	6.86e-129	SI	SI	SI
Glyma.16G017300.1.p	5.9e-127	SI	SI	SI
ATG 2	p-value	Motif 1	Motif 2	Motif 3
		HKDGIQEPDFGASVDQFFECFDGMRNSQSALGSSGMWNWTYSVFSAITAA	WKGVELNLKHVHASGIYGWASVCETTVGEWLEDISQNQIHKILRGLPTVR	YDRSQDAPWKLVLGYYHSKGHPRESYSKAFKLDLEAVRPDPLTPLEEYRL
		width = 50 sites = 14 llr = 1970 E-value = 9.1e-581	width = 50 sites = 14 llr = 1960 E-value = 7.3e-576	width = 50 sites = 14 llr = 1951 E-value = 1.9e-571
		autophagy-related protein 2	autophagy 2 [Arabidopsis thaliana]	autophagy 2 [Arabidopsis thaliana]
AT3G19190.1	3.1e-120	SI	SI	SI
Phvul.003G295800.2.p	2.93e-169	SI	SI	SI
Phvul.003G295800.3.p	2.93e-169	SI	SI	SI
Phvul.003G295800.4.p	2.74e-16	SI	SI	SI
Medtr4g086370.1	3.81e-174	SI	SI	SI
Medtr4g086370.2	3.81e-174	SI	SI	SI
Medtr4g086370.3	3.81e-174	SI	SI	SI
Medtr4g086370.4	3.81e-174	SI	SI	SI
Glyma.02G133400.1.p	7.92e-178	SI	SI	SI
Glyma.02G133400.2.p	7.92e-178	SI	SI	SI
Glyma.07G211600.1.p	4.92e-179	SI	SI	SI
Glyma.07G211600.2.p	4.92e-179	SI	SI	SI
Glyma.07G211600.3.p	4.92e-179	SI	SI	SI
Glyma.07G211600.4.p	4.92e-179	SI	SI	SI
ATG 3	p-value	Motif 1	Motif 2	Motif 3
		RMLLQPELVLEDVSQDHARKTVTIEDHPHLPGKHASIHPCRHGAVMKKII	NIIETDPSTYLVAHEPDDDNILRTRTYDISITYDKYYQTPRVWLTGYDES	KQFLITRNVPCLRRAASVEEEYEAAGGEVLLDDEDNDGWLATHGKPKETK
		width = 50 sites = 11 llr = 1594 E-value = 2.1e-455	width = 50 sites = 11 llr = 1504 E-value = 3.3e-406	width = 50 sites = 11 llr = 1489 E-value = 2.6e-397
		autophagocytosis protein AUT1-like [Arabidopsis thaliana]	autophagy 3 (APG3) [Arabidopsis thaliana]	Chain B, Autophagy-related Protein 3 [Arabidopsis thaliana]
AT5G61500.1	1.56e-162	SI	SI	SI
Phvul.011G006500.1.p	2.25e-168	SI	SI	SI
Phvul.011G006500.2.p	6.76e-169	SI	SI	SI
Medtr4g036265.1	1.26e-174	SI	SI	SI
Medtr4g036265.2	8.63e-175	SI	SI	SI
Medtr4g036265.3	1.26e-174	SI	SI	SI
Glyma.09G231000.1.p	4.99e-167	SI	SI	SI
Glyma.12G005700.1.p	1.18e-174	SI	SI	SI
Glyma.12G005700.2.p	4.57e-174	SI	SI	SI
Glyma.12G005700.3.p	4.67e-174	SI	SI	SI
Glyma.12G005700.4.p	2.09e-161	SI	SI	SI
ATG4	p-value	Motif 1	Motif 2	Motif 3
		KILVTYRKGFDAIGDTKYTSDVNWGCMLRSSQMLVAQALLFHKLGRSWRK	YIDVLQLFGDSEASAFSIHNLLQAGKGYGLAVGSWVGPYAMCRTWEVLAR	GERGGAPVVCIEDASKRCSEFSSGLAAWTPLLLLVPLVLGLDKVNPRYIP
		width = 50 sites = 26 llr = 3612 E-value = 6.8e-1212	width = 50 sites = 26 llr = 3539 E-value = 1.5e-1174	width = 50 sites = 26 llr = 3380 E-value = 7.6e-1093
		Peptidase family C54 protein [Arabidopsis thaliana]	Peptidase family C54 protein [Arabidopsis thaliana]	Peptidase family C54 protein [Arabidopsis thaliana]
AT2G44140.1	3.44e-145	SI	SI	SI
AT2G44140.2	2.45e-145	SI	SI	SI
AT3G59950.1	2.58e-149	SI	SI	SI
AT3G59950.2	9.22e-145	SI	SI	SI
AT3G59950.3	1.49e-146	SI	SI	SI
Phvul.008G048900.1.p	8.21e-169	SI	SI	SI
Phvul.008G048900.2.p	8.21e-169	SI	SI	SI
Phvul.008G048900.3.p	4.08e-169	SI	SI	SI
Medtr7g081230.1	3.05e-168	SI	SI	SI
Medtr7g081230.2	2.42e-168	SI	SI	SI
Medtr7g081230.3	3.05e-168	SI	SI	SI
Medtr7g081230.4	1.51e-168	SI	SI	SI
Glyma.09G244800.1.p	2.84e-175	SI	SI	SI
Glyma.09G244800.2.p	2.35e-175	SI	SI	SI
Glyma.09G244800.3.p	1.41e-175	SI	SI	SI
Glyma.09G244800.4.p	1.41e-175	SI	SI	SI
Glyma.09G244800.5.p	2.35e-175	SI	SI	SI
Glyma.09G244800.6.p	2.35e-175	SI	SI	SI
Glyma.09G244800.7.p	1.41e-175	SI	SI	SI
Glyma.18G248400.1.p	4.93e-174	SI	SI	SI
Glyma.18G248400.2.p	4.07e-174	SI	SI	SI
Glyma.18G248400.3.p	4.07e-174	SI	SI	SI
Glyma.18G248400.4.p	3.9e-174	SI	SI	SI
Glyma.18G248400.5.p	3.9e-174	SI	SI	SI
Glyma.18G248400.6.p	2.43e-174	SI	SI	SI
Glyma.18G248400.7.p	4.93e-174	SI	SI	SI
ATG5	p-value	Motif 1	Motif 2	Motif 3
		VHFRGYPSNVLLPCEGEDSVKWSFINSLKEAAYVINGNSKNVMNMSQTDQ	LLKPQFSTTLPPGVDTIWFEYKGLPLKWYIPTGVLFDLLCVEPERPWNLT	AQKQVWEGAIPLQIHLHESEVTTLPPPPPALVLAPRJGYLP
		width = 50 sites = 14 llr = 1993 E-value = 2.2e-611	width = 50 sites = 14 llr = 1898 E-value = 1.6e-557	width = 41 sites = 14 llr = 1541 E-value = 7.8e-443
		autophagy protein 5	ATG5 [Arabidopsis thaliana]	autophagy protein 5 [Arabidopsis lyrata subsp. lyrata]
AT5G17290.1	5.38e-135	SI	SI	SI
Phvul.008G241000.1.p	9.55e-154	SI	SI	SI
Medtr5g076920.1	6.91e-155	SI	SI	SI
Medtr5g076920.2	2.28e-155	SI	SI	SI
Glyma.02G240700.1.p	5.49e-163	SI	SI	SI
Glyma.02G240700.2.p	1.75e-163	SI	SI	SI
Glyma.02G240700.3.p	6.34e-164	SI	SI	SI
Glyma.02G240700.4.p	6.34e-164	SI	SI	SI
Glyma.02G240700.5.p	1.08e-163	SI	SI	SI
Glyma.02G240700.6.p	1.08e-163	SI	SI	SI
Glyma.14G210200.1.p	2.98e-161	SI	SI	SI
Glyma.14G210200.2.p	9.59e-162	SI	SI	SI
Glyma.14G210200.3.p	2.47e-162	SI	SI	SI
Glyma.14G210200.4.p	2.47e-162	SI	SI	SI
ATG6	p-value	Motif 1	Motif 2	Motif 3
		HDGEFGTINNFRLGRLPKIPVEWDEINAAWGQACLLLHTMCQYFRPKFQY	RYWHEFNNFQFQLISHQEERDAILAKIEVSQAHLELLKRTNVLNDAFPIS	ITVLTRAFEIATTQTQVEQPLCLDCMRILSDKLDKEVEDVNRDIEAYEAC
		width = 50 sites = 10 llr = 1479 E-value = 8.1e-427	width = 50 sites = 10 llr = 1404 E-value = 5.5e-38	width = 50 sites = 10 llr = 1387 E-value = 1.4e-373
		AUTOPHAGY 6 [Arabidopsis thaliana]	beclin 1	beclin-1-like protein isoform X2 [Arabidopsis lyrata subsp. lyrata]
AT3G61710.1	4.89e-165	SI	SI	SI
AT3G61710.2	1.76e-166	SI	SI	SI
AT3G61710.3	9.02e-167	SI	SI	SI
Phvul.005G029900.1.p	2.07e-176	SI	SI	SI
Medtr3g018770.1	2.15e-178	SI	SI	SI
Glyma.04G141000.1.p	2.14e-179	SI	SI	SI
Glyma.04G141000.2.p	1.37e-179	SI	SI	SI
Glyma.04G141000.3.p	1.26e-179	SI	SI	SI
Glyma.04G141000.4.p	1.6e-179	SI	SI	SI
Glyma.11G153900.1.p	5.27e-179	SI	SI	SI
ATG7	p-value	Motif 1	Motif 2	Motif 3
		KILFGFYDPCHLPNNPGWPLRNFLALISARWNLNSVQFFCYRENRGFADM	GTLGCQVARMLMAWGVRKITLVDNGRVAMSNPLRQSLYTFDDCLNGGEFK	HQIRGSLSQFSQMTLIGYSSSSCTACSHTVVSEYRNRGMEFILZAINHPT
		width = 50 sites = 4 llr = 564 E-value = 1.6e-095	width = 50 sites = 4 llr = 560 E-value = 4.2e-092	width = 50 sites = 4 llr = 555 E-value = 2.7e-089
		ubiquitin activating enzyme E1-like protein [Arabidopsis thaliana]	ubiquitin-like modifier-activating enzyme atg7 [Arabidopsis lyrata subsp. lyrata]	ThiF family protein [Arabidopsis thaliana]
AT5G45900.1	1.23e-140	SI	SI	SI
Phvul.011G010700.1.p	2.18e-178	SI	SI	SI
Medtr0003s0540.1	4.08e-173	SI	SI	SI
Glyma.12G010000.1.p	2.62e-178	SI	SI	SI
ATG8	p-value	Motif 1	Motif 2	Motif 3
		KKYLVPADLTVGQFVYVVRKRIKLSAEKAIFVFVKNTLPPT	MAKSSFKLEHPLERRQAEAARIREKYPDRIPVIVEKAERSD	AALMSSIYEENKDEDGFLYMTYSGENTFG
		width = 41 sites = 55 llr = 5347 E-value = 7.0e-1792	width = 41 sites = 51 llr = 4497 E-value = 1.3e-1428	width = 29 sites = 54 llr = 3853 E-value = 1.3e-1273
		Ubiquitin-like superfamily protein [Arabidopsis thaliana]	Ubiquitin-like superfamily protein [Arabidopsis thaliana]	autophagy-related protein 8c [Arabidopsis lyrata subsp. lyrata]
AT1G62040.1	1.32e-117	SI	SI	SI
AT1G62040.2	2.1e-117	SI	SI	SI
AT2G05630.1	1.97e-113	SI	SI	SI
AT2G05630.2	1.86e-99	SI	SI	SI
AT2G45170.1	2.46e-98	SI	SI	SI
AT2G45170.2	2.46e-98	SI	SI	SI
AT3G06420.1	1e-76	SI	SI	SI
AT3G15580.1	1.06e-57	SI	NO	SI
AT3G60640.1	3.76e-100	SI	SI	SI
AT4G04620.1	6.3e-108	SI	SI	SI
AT4G04620.2	6.3e-108	SI	SI	SI
AT4G04620.3	6.3e-108	SI	SI	SI
AT4G16520.1	5.31e-112	SI	SI	SI
AT4G16520.2	5.31e-112	SI	SI	SI
AT4G16520.3	2.6e-73	SI	SI	SI
AT4G21980.1	2.6e-111	SI	SI	SI
AT4G21980.2	4.18e-111	SI	SI	SI
Phvul.002G062200.1.p	7.03e-106	SI	SI	SI
Phvul.002G062200.2.p	7.03e-106	SI	SI	SI
Phvul.003G079300.1.p	1.78e-114	SI	SI	SI
Phvul.003G079300.2.p	1.78e-114	SI	SI	SI
Phvul.003G219600.1.p	5.02e-109	SI	SI	SI
Phvul.006G149640.1.p	8.64e-116	SI	SI	SI
Phvul.006G149640.2.p	8.64e-116	SI	SI	SI
Phvul.007G210800.1.p	9.29e-84	SI	SI	SI
Phvul.011G103300.1.p	3.06e-119	SI	SI	SI
Phvul.011G103300.2.p	3.06e-119	SI	SI	SI
Medtr1g086310.1	3.66e-84	SI	SI	SI
Medtr2g023430.1	7.95e-110	SI	SI	SI
Medtr4g037225.1	2.87e-81	SI	SI	SI
Medtr4g037225.2	2.87e-81	SI	SI	SI
Medtr4g048510.1	1.25e-117	SI	SI	SI
Medtr4g101090.1	8.1e-114	SI	SI	SI
Medtr4g101090.2	8.1e-114	SI	SI	SI
Medtr4g123760.1	1.28e-84	SI	SI	SI
Medtr4g123760.2	1.28e-84	SI	SI	SI
Medtr2g088230.1	1.21e-78	SI	NO	SI
Medtr7g096540.1	3.69e-25	NO	NO	SI
Glyma.02G008800.1.p	4.68e-86	SI	NO	SI
Glyma.02G008800.2.p	1.04e-58	SI	SI	SI
Glyma.06G306300.1.p	1.26e-116	SI	SI	SI
Glyma.07G261000.1.p	1.12e-117	SI	SI	NO
Glyma.07G261000.2.p	8.02e-118	SI	SI	SI
Glyma.07G261000.3.p	9.68e-85	SI	SI	SI
Glyma.09G003900.1.p	1.68e-120	SI	SI	SI
Glyma.09G003900.2.p	1.68e-120	SI	SI	SI
Glyma.09G003900.3.p	1.68e-120	SI	SI	SI
Glyma.10G009300.1.p	3.67e-86	SI	SI	SI
Glyma.12G098400.1.p	7.45e-119	SI	SI	SI
Glyma.12G098400.2.p	1.34e-85	SI	SI	SI
Glyma.15G108200.1.p	1.68e-120	SI	SI	SI
Glyma.15G188600.1.p	9.84e-59	SI	NO	SI
Glyma.17G013000.1.p	6.34e-117	SI	SI	SI
Glyma.17G013000.2.p	4.53e-117	SI	SI	SI
Glyma.17G140700.1.p	8.83e-114	SI	SI	SI
Glyma.17G140700.2.p	7.24e-114	SI	SI	SI
Glyma.17G140700.3.p	7.24e-114	SI	SI	SI
ATG9	p-value	Motif 1	Motif 2	Motif 3
		QTMPWATILEKVVLVQRSRQLCVVKDLSAHDIVMRLMRKENYLIGMLNKG	YYCEKGLWCIIIKWIVELLSLGFTICFSGFFLLYVDWNGLRNAKCGMDAV	MSMVVQHTHYMPKRWRGKESTEMVRVEFETLFQYTGMMLLEEMASIFLTP
		width = 50 sites = 21 llr = 2999 E-value = 2.0e-988	width = 50 sites = 20 llr = 2948 E-value = 1.1e-979	width = 50 sites = 21 llr = 2978 E-value = 1.9e-976
		autophagy 9 (APG9) [Arabidopsis thaliana]	autophagy 9 (APG9) [Arabidopsis thaliana]	autophagy-related protein 9 [Arabidopsis lyrata subsp. lyrata]
AT2G31260.1	2.78e-151	SI	SI	SI
Medtr1g070160.1	1.1e-176	SI	SI	SI
Medtr7g096680.1	8.09e-163	SI	SI	SI
Phvul.001G159900.1.p	4.94e-180	SI	SI	SI
Phvul.001G159900.2.p	4.94e-180	SI	SI	SI
Phvul.001G159900.3.p	4.94e-180	SI	SI	SI
Phvul.001G159900.4.p	4.94e-180	SI	SI	SI
Phvul.001G159900.5.p	4.94e-180	SI	SI	SI
Phvul.001G159900.6.p	4.94e-180	SI	SI	SI
Phvul.001G159900.7.p	2.4e-119	SI	NO	SI
Phvul.007G194300.1.p	3.02e-161	SI	SI	SI
Glyma.03G162100.1.p	1.13e-180	SI	SI	SI
Glyma.03G162100.2.p	1.13e-180	SI	SI	SI
Glyma.03G162100.3.p	1.13e-180	SI	SI	SI
Glyma.03G162100.4.p	1.13e-180	SI	SI	SI
Glyma.03G162100.5.p	1.13e-180	SI	SI	SI
Glyma.10G035800.1.p	2.98e-177	SI	SI	SI
Glyma.13G122200.1.p	4.89e-178	SI	SI	SI
Glyma.13G122200.2.p	4.89e-178	SI	SI	SI
Glyma.19G163500.1.p	1.25e-181	SI	SI	SI
Glyma.19G163500.2.p	9.96e-182	SI	SI	SI
ATG 10	p-value	Motif 1	Motif 2	Motif 3
		IEKDLPGHSAKLLSESKWTFITHEEHPYLNRPWYKLHPCGTSDWMKLLFH	EHEVNHYDFHIVYSASYRVPVLYFRSYRSDGQLLPF	AVKGIVPWDGTLSSFDFSLSAHTFSDKWKRFNPSFPPWKWITCPKQHLLV
		width = 50 sites = 8 llr = 1072 E-value = 9.7e-261	width = 36 sites = 8 llr = 764 E-value = 9.0e-178	width = 50 sites = 8 llr = 954 E-value = 1.1e-190
		autophagocytosis-associated family protein [Arabidopsis thaliana]	autophagocytosis-associated family protein [Arabidopsis thaliana]	ubiquitin-like-conjugating enzyme ATG10 isoform X2 [Arabidopsis lyrata subsp. lyrata]
AT3G07525.1	8.25e-117	SI	SI	SI
AT3G07525.2	8.38e-117	SI	SI	SI
Phvul.010G036300.1.p	5.51e-134	SI	SI	SI
Medtr8g010140.1	2.04e-131	SI	SI	SI
Glyma.03G097000.1.p	2.88e-160	SI	SI	SI
Glyma.03G097000.2.p	2.64e-160	SI	SI	SI
Glyma.03G097000.3.p	2.52e-160	SI	SI	SI
Glyma.03G097000.4.p	2.52e-160	SI	SI	SI
ATG 11	p-value	Motif 1	Motif 2	Motif 3
		GPMYDVHDKNHLPKMQACDRAISKLLEFCKEKKNEMNFFVHBYMQRITYV	YEHCERLLREQMVQERAVEVARGNLDQYYRIINQNYGDFMKRYMQQHRMH	FPVFKEAMVRQDGLFGDLKLFHGIGPAYRACLAEIVRRKASMKLYMGMAG
		width = 50 sites = 7 llr = 995 E-value = 5.3e-215	width = 50 sites = 7 llr = 987 E-value = 9.7e-213	width = 50 sites = 7 llr = 989 E-value = 2.7e-212
		autophagy-like protein [Arabidopsis thaliana]	autophagy-related protein 11 [Arabidopsis lyrata subsp. lyrata]	autophagy-like protein [Arabidopsis thaliana]
AT4G30790.1	1.41e-136	SI	SI	SI
Phvul.003G153800.1.p	4.04e-164	SI	SI	SI
Medtr4g130370.1	6.03e-180	SI	SI	SI
Medtr4g130370.2	4.91e-180	SI	SI	SI
Medtr4g130370.3	3.31e-180	SI	SI	SI
Glyma.17G071400.1.p	4.09e-178	SI	SI	SI
Glyma.17G071400.2.p	4.09e-178	SI	SI	SI
ATG12	p-value	Motif 1	Motif 2	Motif 3
		TDKFAKVIDFLRRQLHRESLFVYVNSAFSPNPDELVIDLYN	PSSVRKVVVHLRATGDAPILKQSKFKIAG	DGKLVVNYACSMAWG
		width = 41 sites = 8 llr = 889 E-value = 1.1e-205	width = 29 sites = 8 llr = 588 E-value = 1.5e-119	width = 15 sites = 8 llr = 361 E-value = 6.9e-087
		Ubiquitin-like superfamily protein [Arabidopsis thaliana]	ATG12A [Arabidopsis thaliana]	Ubiquitin-like superfamily protein [Arabidopsis thaliana]
AT1G54210.1	4.31e-90	SI	SI	SI
AT1G54210.2	4.87e-45	NO	SI	SI
AT3G13970.1	3.08e-82	SI	SI	SI
Phvul.010G130300.1.p	1.81e-94	SI	SI	SI
Medtr8g020500.1	5.51e-95	SI	SI	SI
Medtr8g020500.2	2.39e-85	SI	SI	SI
Glyma.07G038100.1.p	4.54e-95	SI	SI	SI
Glyma.07G038100.2.p	6.04e-63	SI	NO	NO
Glyma.16G007300.1.p	3.28e-76	SI	SI	SI
ATG13	p-value	Motif 1	Motif 2	Motif 3
		DKWFNLALGDRPAALENLNFWHRNLLDPM	TYKKSILLLRSLYSQMRLLPAYKIFRZLSSSSHSCNFDJVYKVSSFSDPF	HNNAQPELGKLEQIVYZFFAKSLHIILESRVPLLRSRBRSG
		width = 29 sites = 25 llr = 1782 E-value = 1.5e-509	width = 50 sites = 25 llr = 2764 E-value = 3.3e-774	width = 41 sites = 25 llr = 2256 E-value = 7.9e-618
		Autophagy-related protein 13 [Arabidopsis thaliana]	ATG13 [Arabidopsis thaliana]	autophagy-related protein 13 isoform X1 [Arabidopsis lyrata subsp. lyrata]
AT3G18770.1	1.85e-87	SI	SI	SI
AT3G49590.1	8.77e-93	SI	SI	SI
AT3G49590.2	8.77e-93	SI	SI	SI
AT3G49590.3	9.48e-93	SI	SI	SI
Phvul.002G269600.1.p	6.67e-109	SI	SI	SI
Phvul.008G187800.1.p	2.72e-124	SI	SI	SI
Phvul.008G187800.3.p	2.72e-124	SI	SI	SI
Phvul.008G187800.4.p	2.72e-124	SI	SI	SI
Phvul.008G187800.5.p	5.15e-123	SI	SI	SI
Medtr3g095570.1	6.99e-99	SI	SI	SI
Medtr3g095570.2	4.09e-99	SI	SI	SI
Medtr3g095570.3	4.32e-99	SI	SI	SI
Medtr5g068710.1	3.1e-122	SI	SI	SI
Medtr5g068710.2	3.1e-122	SI	SI	SI
Medtr5g068710.3	3.1e-122	SI	SI	SI
Medtr5g068710.4	3.12e-122	SI	SI	SI
Medtr8g093050.1	4.02e-101	SI	SI	SI
Medtr8g093050.2	4.65e-101	SI	SI	SI
Medtr8g093050.3	4.02e-101	SI	SI	SI
Glyma.02G220700.1.p	2.17e-122	SI	SI	SI
Glyma.05G189000.1.p	9.83e-109	SI	SI	SI
Glyma.05G189000.2.p	9.83e-109	SI	SI	SI
Glyma.08G146700.1.p	2.6e-108	SI	SI	SI
Glyma.14G187000.1.p	9.69e-123	SI	SI	SI
Glyma.14G187000.2.p	9.69e-123	SI	SI	SI
ATG14	p-value	Motif 1	Motif 2	Motif 3
		GYMVQLLNLVVHNLAAPALHNSGFAGSCSRIWQRDSYWDARPSSRSNEYP	VVIKQICKLFPQRRVVIEGERRDGCSGQYDQICNARLPRALDPHSVPSEE	EQVTQGRAKIETMSADLKLKYGLLESALSTLEKNRVEQLEKFYPNLICTQ
		width = 50 sites = 15 llr = 2064 E-value = 6.0e-613	width = 50 sites = 15 llr = 1983 E-value = 1.2e-569	width = 50 sites = 15 llr = 1804 E-value = 7.0e-473
		DNA-directed RNA polymerase II protein [Arabidopsis thaliana]	DNA-directed RNA polymerase II protein [Arabidopsis thaliana]	DNA-directed RNA polymerase II protein [Arabidopsis thaliana]
AT1G77890.1	2.85e-128	SI	SI	SI
AT1G77890.2	2.63e-128	SI	SI	SI
AT1G77890.3	2.81e-128	SI	SI	SI
AT4G08540.1	3.63e-133	SI	SI	SI
Phvul.008G169200.1.p	7.23e-173	SI	SI	SI
Phvul.008G169200.2.p	7.23e-173	SI	SI	SI
Medtr5g061040.1	1.83e-171	SI	SI	SI
Medtr5g061040.2	1.28e-171	SI	SI	SI
Medtr5g061040.3	9.03e-172	SI	SI	SI
Glyma.13G085400.1.p	1.4e-167	SI	SI	SI
Glyma.14G167200.1.p	6.4e-177	SI	SI	SI
Glyma.14G167200.2.p	4.47e-170	SI	SI	SI
Glyma.14G167200.3.p	5.42e-177	SI	SI	SI
Glyma.14G167200.4.p	3.07e-177	SI	SI	SI
Glyma.14G167200.5.p	3.81e-177	SI	SI	SI
ATG16	p-value	Motif 1	Motif 2	Motif 3
		YDRTIKVWDLVKGYCTNTIIFPSNCNALSFSMDGQTIFSGHVDGNLRLWD	EFFLESNIPSTCKYRLRAHEGGCASMLFEYNSSKLITGGQDRLVKMWDTN	NSELKAQLEQMTTKANKAEAENKMLIDRWMLEKMKDAERLNEANALYEEM
		width = 50 sites = 11 llr = 1564 E-value = 1.3e-438	width = 50 sites = 11 llr = 1463 E-value = 1.6e-382	width = 50 sites = 11 llr = 1469 E-value = 3.8e-385
		autophagy-related protein 16 [Arabidopsis lyrata subsp. lyrata]	autophagy-related protein 16 [Arabidopsis lyrata subsp. lyrata]	autophagy-related protein 16 [Arabidopsis lyrata subsp. lyrata]
AT5G50230.1	2.05e-132	SI	SI	SI
Phvul.003G207100.1.p	9e-177	SI	SI	SI
Phvul.003G207100.2.p	9e-177	SI	SI	SI
Medtr3g075400.1	7.42e-133	SI	SI	SI
Medtr4g007500.1	4.99e-156	SI	SI	SI
Medtr4g104380.1	4.58e-166	SI	SI	SI
Glyma.05G043700.1.p	1.97e-176	SI	SI	SI
Glyma.17G126200.1.p	3.86e-179	SI	SI	SI
Glyma.17G126200.2.p	3.86e-179	SI	SI	SI
Glyma.17G126200.3.p	3.86e-179	SI	SI	SI
Glyma.17G126200.4.p	3.86e-179	SI	SI	SI
ATG18	p-value	Motif 1	Motif 2	Motif 3
		HKQIEAHDSPJAALCLDPSGTLJATASEQGTLIRVFLIMDG	FNQDHSCFAAGTDDGFRIYBCNPFRECFRR	SYSPTKVCFYSDTSGAYVHELNFRSSVLAVR
		width = 41 sites = 90 llr = 7184 E-value = 2.0e-2406	width = 30 sites = 48 llr = 3386 E-value = 2.1e-1055	width = 31 sites = 91 llr = 4883 E-value = 3.5e-1508
		autophagy-related protein 18b [Arabidopsis lyrata subsp. lyrata]	Transducin/WD40 repeat-like superfamily protein [Arabidopsis thaliana]	ATG18B [Arabidopsis thaliana]
AT1G03380.1	5.38e-47	SI	NO	SI
AT1G54710.1	1.7e-51	SI	NO	SI
AT1G54710.2	1.13e-51	SI	NO	SI
AT2G40810.1	6.38e-79	SI	SI	SI
AT2G40810.2	6.33e-79	SI	SI	SI
AT2G40810.3	1.06e-31	NO	SI	NO
AT3G56440.1	1.11e-82	SI	SI	SI
AT3G62770.1	4.56e-83	SI	SI	SI
AT3G62770.3	3.66e-83	SI	SI	SI
AT4G30510.1	2.39e-67	SI	SI	SI
AT4G30510.2	8.55e-48	SI	NO	SI
AT5G05150.1	1.53e-49	SI	NO	SI
AT5G54730.1	9.48e-47	SI	NO	SI
AT5G54730.2	5.96e-47	SI	NO	SI
Phvul.001G146700.1.p	7.48e-49	SI	NO	SI
Phvul.001G146700.2.p	7.54e-49	SI	NO	SI
Phvul.001G146700.3.p	3.8e-49	SI	NO	SI
Phvul.001G205000.1.p	3.12e-71	SI	SI	SI
Phvul.003G152800.1.p	5.45e-80	SI	SI	SI
Phvul.003G152800.2.p	5.4e-80	SI	SI	SI
Phvul.005G091300.1.p	8.12e-53	SI	NO	SI
Phvul.005G091300.2.p	8.12e-53	SI	NO	SI
Phvul.005G091300.3.p	7.52e-53	SI	NO	SI
Phvul.007G183100.1.p	2.94e-50	SI	NO	SI
Phvul.007G196400.1.p	7.32e-84	SI	SI	SI
Phvul.009G041700.1.p	6.82e-79	SI	SI	SI
Phvul.011G140900.1.p	5.57e-51	SI	NO	SI
Medtr1g082300.1	3.74e-51	SI	NO	SI
Medtr1g082300.2	3.73e-51	SI	NO	SI
Medtr1g082300.3	3.8e-51	SI	NO	SI
Medtr1g083230.1	1.2e-82	SI	SI	SI
Medtr1g088855.1	1.64e-54	SI	SI	SI
Medtr1g089110.1	1.01e-46	SI	NO	SI
Medtr1g089110.2	1.01e-46	SI	NO	SI
Medtr2g082770.1	1.12e-53	SI	NO	SI
Medtr2g082770.2	1.12e-53	SI	NO	SI
Medtr2g082770.3	1.12e-53	SI	NO	SI
Medtr3g093590.1	1.59e-84	SI	NO	SI
Medtr3g093590.2	1.59e-84	SI	NO	SI
Medtr4g130190.1	1.34e-54	SI	NO	SI
Medtr4g130190.2	1.34e-54	SI	NO	SI
Medtr4g130190.3	2.96e-81	SI	NO	SI
Medtr4g130190.4	2.1e-81	SI	NO	SI
Medtr4g130190.5	9.24e-55	SI	NO	SI
Medtr4g130190.6	2.1e-81	SI	SI	SI
Medtr4g130190.7	1e-81	SI	SI	SI
Medtr7g108520.1	9.62e-82	SI	SI	SI
Medtr7g108520.2	9.62e-82	SI	SI	SI
Medtr7g108520.3	6.04e-82	SI	SI	SI
Glyma.02G207500.1.p	2.02e-83	SI	SI	SI
Glyma.02G207500.2.p	2.01e-83	SI	SI	SI
Glyma.02G207500.3.p	3.1e-56	SI	NO	SI
Glyma.03G148700.1.p	1.14e-49	SI	SI	SI
Glyma.03G212100.1.p	7.35e-83	SI	SI	SI
Glyma.03G212100.2.p	6.19e-83	SI	SI	SI
Glyma.04G224300.1.p	2.61e-86	SI	SI	SI
Glyma.04G224300.2.p	2.61e-86	SI	SI	SI
Glyma.04G224300.3.p	2.61e-86	SI	SI	SI
Glyma.06G140400.1.p	2.63e-86	SI	SI	SI
Glyma.06G140400.2.p	2.45e-86	SI	SI	SI
Glyma.06G140400.3.p	2.63e-86	SI	SI	SI
Glyma.06G267000.1.p	5.95e-48	SI	SI	SI
Glyma.07G203900.1.p	3.47e-28	SI	NO	NO
Glyma.10G126200.1.p	4.98e-43	NO	SI	SI
Glyma.10G152500.1.p	1.59e-81	SI	SI	SI
Glyma.10G152500.2.p	1.59e-81	SI	SI	SI
Glyma.10G152500.3.p	1.59e-81	SI	SI	SI
Glyma.10G157700.1.p	2.73e-50	SI	NO	SI
Glyma.12G136000.1.p	3.45e-52	SI	NO	SI
Glyma.12G214600.1.p	1.56e-55	SI	NO	SI
Glyma.12G214600.2.p	1.08e-55	SI	NO	SI
Glyma.12G214600.3.p	1.08e-55	SI	NO	SI
Glyma.13G287000.1.p	1.76e-55	SI	NO	SI
Glyma.13G287000.2.p	1.22e-55	SI	NO	SI
Glyma.13G287000.3.p	1.76e-55	SI	NO	SI
Glyma.16G109400.1.p	9.38e-18	NO	NO	SI
Glyma.17G070200.10.p	2.33e-84	SI	SI	SI
Glyma.17G070200.11.p	2.33e-84	SI	SI	SI
Glyma.17G070200.12.p	8.06e-85	SI	SI	SI
Glyma.17G070200.1.p	2.35e-84	SI	SI	SI
Glyma.17G070200.2.p	2.93e-56	SI	NO	SI
Glyma.17G070200.3.p	3.64e-56	SI	NO	SI
Glyma.17G070200.4.p	3.67e-56	SI	NO	SI
Glyma.17G070200.5.p	1.89e-84	SI	SI	SI
Glyma.17G070200.6.p	1.91e-84	SI	SI	SI
Glyma.17G070200.7.p	1.92e-84	SI	SI	SI
Glyma.17G070200.8.p	1.91e-84	SI	SI	SI
Glyma.17G070200.9.p	2.31e-84	SI	SI	SI
Glyma.19G152000.1.p	5.62e-49	SI	NO	SI
Glyma.19G209200.1.p	5.5e-80	SI	SI	SI
Glyma.20G230900.1.p	1.59e-50	SI	NO	SI
Glyma.20G230900.2.p	1.26e-50	SI	NO	SI
Glyma.20G235800.1.p	1.54e-81	SI	SI	SI
ATG 101	p-value	Motif 1	Motif 2	Motif 3
		TYVQCGEIEVEKKIDEKIEQFICWVEKHPNKKSQICLSFYEVKNKQASWF	KELELEHFEIREVLRCILHTIVFHRALGLVRPKDVDLELFD	NKIERLYWEQWYINLNVAQHTKPHSSKSHHSKLV
		width = 50 sites = 7 llr = 951 E-value = 2.8e-220	width = 41 sites = 7 llr = 747 E-value = 1.1e-158	width = 34 sites = 7 llr = 627 E-value = 7.8e-134
		meiotically up-regulated protein [Arabidopsis thaliana]	meiotically up-regulated protein [Arabidopsis thaliana]	autophagy-related protein 101 [Arabidopsis lyrata subsp. lyrata]
AT5G66930.1	1.38e-136	SI	SI	SI
AT5G66930.2	4.59e-136	SI	SI	SI
AT5G66930.3	3.23e-131	SI	SI	SI
Phvul.003G248000.1	1.16e-133	SI	SI	SI
Medtr8g079240.1	6.68e-134	SI	SI	SI
Medtr8g079240.2	4.34e-134	SI	SI	SI
Glyma.17G180900.1.p	1.16e-133	SI	SI	SI

## Sheet: B.Fam,Rep&Dom
Supplemental information SI4. Family, repeats, motifs and domain positions in P. vulgaris, M. truncatula, G.max. (A) ATG motifs predicted by MEME (B) Family, repeats and domain position.
B
<seq id> <alignment start> <alignment end> <envelope start> <envelope end> <hmm acc> <hmm name> <type> <hmm start> <hmm end> <hmm length> <bit score> <E-value> <significance> <clan> <predicted_active_site_residues>
ATG1
AT1G49180.1 18 256 7 259 PF00069.25 Pkinase Domain 12 255 264 213.0 4.6e-63 1 CL0016 predicted_active_site[150][128][129]
AT1G49180.1 252 302 248 306 PF03104.19 DNA_pol_B_exo1 Family 275 321 337 13.1 0.039 0 CL0219
AT1G49180.2 18 256 7 259 PF00069.25 Pkinase Domain 12 255 264 213.4 3.6e-63 1 CL0016 predicted_active_site[150][128][129]
AT1G49180.2 252 302 248 306 PF03104.19 DNA_pol_B_exo1 Family 275 321 337 13.3 0.035 0 CL0219
AT2G37840.1 14 269 12 269 PF00069.25 Pkinase Domain 3 264 264 246.2 3.6e-73 1 CL0016 predicted_active_site[155][133][134]
AT2G37840.1 636 712 571 714 PF12063.8 DUF3543 Family 172 249 251 11.0 0.2 0 No_clan
AT2G37840.2 23 132 20 132 PF00069.25 Pkinase Domain 146 264 264 76.9 1.6e-21 1 CL0016
AT2G37840.2 499 575 433 577 PF12063.8 DUF3543 Family 172 249 251 11.5 0.14 0 No_clan
AT2G37840.3 350 426 285 428 PF12063.8 DUF3543 Family 172 249 251 12.2 0.088 0 No_clan
AT3G53930.1 20 277 20 277 PF00069.25 Pkinase Domain 1 264 264 245.2 7e-73 1 CL0016 predicted_active_site[163][141][142]
AT3G53930.2 20 277 20 277 PF00069.25 Pkinase Domain 1 264 264 245.2 7.1e-73 1 CL0016 predicted_active_site[163][141][142]
AT3G53930.3 1 92 1 92 PF00069.25 Pkinase Domain 164 264 264 65.3 5.6e-18 1 CL0016
AT3G53930.4 1 92 1 92 PF00069.25 Pkinase Domain 164 264 264 65.3 5.6e-18 1 CL0016
AT3G53930.5 1 92 1 92 PF00069.25 Pkinase Domain 164 264 264 65.3 5.6e-18 1 CL0016
AT3G61960.1 12 268 10 268 PF00069.25 Pkinase Domain 3 264 264 249.5 3.5e-74 1 CL0016 predicted_active_site[153][131][132]
AT3G61960.1 547 626 465 626 PF12063.8 DUF3543 Family 167 247 251 18.3 0.0012 0 No_clan
AT3G61960.2 12 268 10 268 PF00069.25 Pkinase Domain 3 264 264 249.7 3e-74 1 CL0016 predicted_active_site[153][131][132]
Glyma.01G099600.1.p 14 272 14 272 PF00069.25 Pkinase Domain 1 264 264 238.5 8e-71 1 CL0016 predicted_active_site[158][136][137]
Glyma.01G099600.1.p 630 701 596 707 PF12063.8 DUF3543 Family 172 244 251 14.9 0.013 0 No_clan
Glyma.01G099600.2.p 14 272 14 272 PF00069.25 Pkinase Domain 1 264 264 238.5 8e-71 1 CL0016 predicted_active_site[158][136][137]
Glyma.01G099600.2.p 630 701 596 707 PF12063.8 DUF3543 Family 172 244 251 14.9 0.013 0 No_clan
Glyma.01G099600.3.p 14 272 14 272 PF00069.25 Pkinase Domain 1 264 264 238.5 8e-71 1 CL0016 predicted_active_site[158][136][137]
Glyma.01G099600.3.p 628 699 594 705 PF12063.8 DUF3543 Family 172 244 251 14.9 0.013 0 No_clan
Glyma.03G069800.10.p 322 393 285 399 PF12063.8 DUF3543 Family 172 244 251 16.1 0.0056 0 No_clan
Glyma.03G069800.11.p 322 393 285 399 PF12063.8 DUF3543 Family 172 244 251 16.1 0.0056 0 No_clan
Glyma.03G069800.1.p 14 272 14 272 PF00069.25 Pkinase Domain 1 264 264 239.7 3.5e-71 1 CL0016 predicted_active_site[158][136][137]
Glyma.03G069800.1.p 640 711 606 717 PF12063.8 DUF3543 Family 172 244 251 14.8 0.014 0 No_clan
Glyma.03G069800.2.p 14 272 14 272 PF00069.25 Pkinase Domain 1 264 264 239.7 3.5e-71 1 CL0016 predicted_active_site[158][136][137]
Glyma.03G069800.2.p 638 709 604 715 PF12063.8 DUF3543 Family 172 244 251 14.8 0.013 0 No_clan
Glyma.03G069800.3.p 14 272 14 272 PF00069.25 Pkinase Domain 1 264 264 239.7 3.5e-71 1 CL0016 predicted_active_site[158][136][137]
Glyma.03G069800.3.p 639 710 605 716 PF12063.8 DUF3543 Family 172 244 251 14.8 0.013 0 No_clan
Glyma.03G069800.4.p 1 92 1 92 PF00069.25 Pkinase Domain 164 264 264 67.4 1.3e-18 1 CL0016
Glyma.03G069800.4.p 460 531 425 537 PF12063.8 DUF3543 Family 172 244 251 15.4 0.0089 0 No_clan
Glyma.03G069800.5.p 1 92 1 92 PF00069.25 Pkinase Domain 164 264 264 67.4 1.3e-18 1 CL0016
Glyma.03G069800.5.p 459 530 424 536 PF12063.8 DUF3543 Family 172 244 251 15.4 0.0089 0 No_clan
Glyma.03G069800.6.p 14 272 14 272 PF00069.25 Pkinase Domain 1 264 264 239.7 3.4e-71 1 CL0016 predicted_active_site[158][136][137]
Glyma.03G069800.6.p 636 707 593 713 PF12063.8 DUF3543 Family 172 244 251 15.0 0.012 0 No_clan
Glyma.03G069800.7.p 14 272 14 272 PF00069.25 Pkinase Domain 1 264 264 239.7 3.4e-71 1 CL0016 predicted_active_site[158][136][137]
Glyma.03G069800.7.p 636 707 602 713 PF12063.8 DUF3543 Family 172 244 251 14.8 0.013 0 No_clan
Glyma.03G069800.8.p 14 272 14 272 PF00069.25 Pkinase Domain 1 264 264 239.7 3.5e-71 1 CL0016 predicted_active_site[158][136][137]
Glyma.03G069800.8.p 637 708 603 714 PF12063.8 DUF3543 Family 172 244 251 14.8 0.013 0 No_clan
Glyma.03G069800.9.p 323 394 286 400 PF12063.8 DUF3543 Family 172 244 251 16.1 0.0056 0 No_clan
Glyma.04G215500.1.p 43 168 41 173 PF00069.25 Pkinase Domain 3 127 264 105.4 3.1e-30 1 CL0016 predicted_active_site[163][164]
Glyma.04G215500.1.p 230 362 227 362 PF00069.25 Pkinase Domain 127 264 264 99.5 2e-28 1 CL0016 predicted_active_site[247]
Glyma.04G215500.2.p 43 300 41 300 PF00069.25 Pkinase Domain 3 264 264 226.9 2.7e-67 1 CL0016 predicted_active_site[185][163][164]
Glyma.04G215500.3.p 43 168 41 187 PF00069.25 Pkinase Domain 3 127 264 107.7 6.2e-31 1 CL0016 predicted_active_site[163][164]
Glyma.04G215500.3.p 135 202 132 204 PF09763.9 Sec3_C Family 170 239 700 10.0 0.19 0 CL0295
Glyma.04G215500.4.p 43 168 41 175 PF00069.25 Pkinase Domain 3 127 264 106.1 1.9e-30 1 CL0016 predicted_active_site[163][164]
Glyma.04G215500.4.p 230 284 227 286 PF00069.25 Pkinase Domain 127 178 264 44.1 1.6e-11 1 CL0016 predicted_active_site[247]
Glyma.06G150700.1.p 21 132 19 141 PF00069.25 Pkinase Domain 3 113 264 72.4 3.6e-20 1 CL0016
Glyma.06G150700.1.p 178 302 177 305 PF00069.25 Pkinase Domain 127 255 264 84.8 6e-24 1 CL0016 predicted_active_site[195]
Glyma.07G048400.1.p 18 274 16 274 PF00069.25 Pkinase Domain 3 264 264 243.6 2.2e-72 1 CL0016 predicted_active_site[159][137][138]
Glyma.07G048400.1.p 430 648 386 652 PF12063.8 DUF3543 Family 23 245 251 18.9 0.00079 0 No_clan
Glyma.07G048400.1.p 450 505 393 514 PF08359.11 TetR_C_4 Domain 64 119 133 9.1 1.4 0 CL0174
Glyma.07G048400.2.p 18 274 16 274 PF00069.25 Pkinase Domain 3 264 264 244.1 1.5e-72 1 CL0016 predicted_active_site[159][137][138]
Glyma.07G048400.2.p 450 505 392 514 PF08359.11 TetR_C_4 Domain 64 119 133 9.4 1.1 0 CL0174
Glyma.16G017300.1.p 19 275 17 275 PF00069.25 Pkinase Domain 3 264 264 244.9 8.6e-73 1 CL0016 predicted_active_site[160][138][139]
Glyma.16G017300.1.p 361 409 301 416 PF04486.12 SchA_CurD Domain 64 111 119 9.5 1 0 CL0032
Glyma.16G017300.1.p 515 680 440 683 PF12063.8 DUF3543 Family 84 246 251 14.7 0.015 0 No_clan
Medtr3g095620.1 25 283 25 283 PF00069.25 Pkinase Domain 1 264 264 237.8 1.3e-70 1 CL0016 predicted_active_site[168][146][147]
Medtr4g019410.1 19 276 19 276 PF00069.25 Pkinase Domain 1 264 264 245.4 6.1e-73 1 CL0016 predicted_active_site[162][140][141]
Medtr4g019410.1 642 713 551 719 PF12063.8 DUF3543 Family 172 244 251 13.7 0.03 0 No_clan
Medtr4g019410.2 19 276 19 276 PF00069.25 Pkinase Domain 1 264 264 246.3 3.4e-73 1 CL0016 predicted_active_site[162][140][141]
Medtr8g024100.1 19 273 15 273 PF00069.25 Pkinase Domain 5 264 264 239.9 2.9e-71 1 CL0016 predicted_active_site[158][136][137]
Medtr8g024100.1 252 353 244 646 PF10250.9 O-FucT Family 40 78 336 11.3 0.21 0 CL0113
Medtr8g024100.1 534 560 530 568 PF11504.8 Colicin_Ia Family 11 37 72 12.9 0.09 0 No_clan
Medtr8g024100.1 608 678 501 687 PF12063.8 DUF3543 Family 170 241 251 15.7 0.0075 0 No_clan
Phvul.010G015100.2.p 14 271 14 271 PF00069.25 Pkinase Domain 1 264 264 240.1 2.5e-71 1 CL0016 predicted_active_site[157][135][136]
Phvul.010G015100.2.p 638 709 603 715 PF12063.8 DUF3543 Family 172 244 251 14.3 0.02 0 No_clan
Phvul.010G015100.3.p 14 271 14 271 PF00069.25 Pkinase Domain 1 264 264 240.2 2.4e-71 1 CL0016 predicted_active_site[157][135][136]
Phvul.010G015100.3.p 622 693 587 699 PF12063.8 DUF3543 Family 172 244 251 14.3 0.019 0 No_clan
Phvul.010G015100.4.p 14 271 14 271 PF00069.25 Pkinase Domain 1 264 264 240.5 2e-71 1 CL0016 predicted_active_site[157][135][136]
Phvul.010G120500.1.p 16 270 12 270 PF00069.25 Pkinase Domain 5 264 264 245.2 7.2e-73 1 CL0016 predicted_active_site[155][133][134]
Phvul.010G120500.1.p 259 348 250 350 PF14238.6 DUF4340 Family 97 181 184 12.4 0.12 0 No_clan
Phvul.010G120500.1.p 387 455 348 464 PF11817.8 Foie-gras_1 Family 145 212 259 11.4 0.18 0 CL0020
Phvul.010G120500.1.p 535 612 395 615 PF12063.8 DUF3543 Family 168 246 251 13.9 0.027 0 No_clan
Phvul.010G120500.2.p 1 120 1 120 PF00069.25 Pkinase Domain 137 264 264 100.9 7.4e-29 1 CL0016 predicted_active_site[5]
Phvul.010G120500.2.p 109 198 100 245 PF14238.6 DUF4340 Family 97 181 184 13.1 0.073 0 No_clan
Phvul.010G120500.2.p 237 305 197 314 PF11817.8 Foie-gras_1 Family 145 212 259 12.0 0.12 0 CL0020
Phvul.010G120500.2.p 385 462 214 465 PF12063.8 DUF3543 Family 168 246 251 14.4 0.018 0 No_clan
ATG2
<seq id> <alignment start> <alignment end> <envelope start> <envelope end> <hmm acc> <hmm name> <type> <hmm start> <hmm end> <hmm length> <bit score> <E-value> <significance> <clan> <predicted_active_site_residues>
AT3G19190.1 21 128 20 132 PF12624.7 Chorein_N Family 2 112 116 60.2 1.9e-16 1 No_clan
AT3G19190.1 513 535 491 539 PF08727.11 P3A Domain 27 49 59 6.4 5.6 0 No_clan
AT3G19190.1 1146 1214 1121 1218 PF13329.6 ATG2_CAD Family 80 149 155 28.7 9.5e-07 1 No_clan
AT3G19190.1 1726 1826 1724 1827 PF09333.11 ATG_C Family 3 95 96 68.2 6.1e-19 1 No_clan
Glyma.02G133400.1.p 21 119 20 136 PF12624.7 Chorein_N Family 2 99 116 49.4 4.3e-13 1 No_clan
Glyma.02G133400.1.p 153 209 145 223 PF06771.11 Desmo_N Family 10 72 90 11.3 0.34 0 No_clan
Glyma.02G133400.1.p 1181 1222 1174 1222 PF13291.6 ACT_4 Domain 38 79 80 12.1 0.22 0 CL0070
Glyma.02G133400.1.p 1218 1287 1167 1292 PF13329.6 ATG2_CAD Family 77 148 155 24.2 2.3e-05 1 No_clan
Glyma.02G133400.1.p 1875 1968 1873 1969 PF09333.11 ATG_C Family 3 95 96 83.9 7.5e-24 1 No_clan
Glyma.02G133400.2.p 21 119 20 136 PF12624.7 Chorein_N Family 2 99 116 49.4 4.3e-13 1 No_clan
Glyma.02G133400.2.p 153 209 145 223 PF06771.11 Desmo_N Family 10 72 90 11.3 0.34 0 No_clan
Glyma.02G133400.2.p 1181 1222 1174 1222 PF13291.6 ACT_4 Domain 38 79 80 12.1 0.22 0 CL0070
Glyma.02G133400.2.p 1218 1287 1167 1292 PF13329.6 ATG2_CAD Family 77 148 155 24.2 2.3e-05 1 No_clan
Glyma.02G133400.2.p 1875 1968 1873 1969 PF09333.11 ATG_C Family 3 95 96 83.9 7.5e-24 1 No_clan
Glyma.07G211600.1.p 21 118 20 135 PF12624.7 Chorein_N Family 2 98 116 49.2 5e-13 1 No_clan
Glyma.07G211600.1.p 1179 1221 1171 1221 PF13291.6 ACT_4 Domain 37 79 80 13.9 0.061 0 CL0070
Glyma.07G211600.1.p 1217 1286 1171 1291 PF13329.6 ATG2_CAD Family 77 148 155 26.4 4.8e-06 1 No_clan
Glyma.07G211600.1.p 1875 1968 1873 1969 PF09333.11 ATG_C Family 3 95 96 83.9 7.5e-24 1 No_clan
Glyma.07G211600.2.p 21 118 20 135 PF12624.7 Chorein_N Family 2 98 116 49.2 5e-13 1 No_clan
Glyma.07G211600.2.p 1179 1221 1171 1221 PF13291.6 ACT_4 Domain 37 79 80 13.9 0.061 0 CL0070
Glyma.07G211600.2.p 1217 1286 1171 1291 PF13329.6 ATG2_CAD Family 77 148 155 26.4 4.8e-06 1 No_clan
Glyma.07G211600.2.p 1875 1968 1873 1969 PF09333.11 ATG_C Family 3 95 96 83.9 7.5e-24 1 No_clan
Glyma.07G211600.3.p 21 118 20 135 PF12624.7 Chorein_N Family 2 98 116 49.2 5e-13 1 No_clan
Glyma.07G211600.3.p 1179 1221 1171 1221 PF13291.6 ACT_4 Domain 37 79 80 13.9 0.061 0 CL0070
Glyma.07G211600.3.p 1217 1286 1171 1291 PF13329.6 ATG2_CAD Family 77 148 155 26.4 4.8e-06 1 No_clan
Glyma.07G211600.3.p 1875 1968 1873 1969 PF09333.11 ATG_C Family 3 95 96 83.9 7.5e-24 1 No_clan
Glyma.07G211600.4.p 21 118 20 135 PF12624.7 Chorein_N Family 2 98 116 49.2 5e-13 1 No_clan
Glyma.07G211600.4.p 1179 1221 1171 1221 PF13291.6 ACT_4 Domain 37 79 80 13.9 0.061 0 CL0070
Glyma.07G211600.4.p 1217 1286 1171 1291 PF13329.6 ATG2_CAD Family 77 148 155 26.4 4.8e-06 1 No_clan
Glyma.07G211600.4.p 1875 1968 1873 1969 PF09333.11 ATG_C Family 3 95 96 83.9 7.5e-24 1 No_clan
Medtr4g086370.1 20 115 19 125 PF12624.7 Chorein_N Family 2 96 116 45.9 5.3e-12 1 No_clan
Medtr4g086370.1 1222 1289 1189 1294 PF13329.6 ATG2_CAD Family 79 148 155 26.2 5.4e-06 1 No_clan
Medtr4g086370.1 1874 1966 1871 1967 PF09333.11 ATG_C Family 4 95 96 80.9 6.6e-23 1 No_clan
Medtr4g086370.2 20 115 19 125 PF12624.7 Chorein_N Family 2 96 116 45.9 5.3e-12 1 No_clan
Medtr4g086370.2 1222 1289 1189 1294 PF13329.6 ATG2_CAD Family 79 148 155 26.2 5.4e-06 1 No_clan
Medtr4g086370.2 1874 1966 1871 1967 PF09333.11 ATG_C Family 4 95 96 80.9 6.6e-23 1 No_clan
Medtr4g086370.3 20 115 19 125 PF12624.7 Chorein_N Family 2 96 116 45.9 5.3e-12 1 No_clan
Medtr4g086370.3 1222 1289 1189 1294 PF13329.6 ATG2_CAD Family 79 148 155 26.2 5.4e-06 1 No_clan
Medtr4g086370.3 1874 1966 1871 1967 PF09333.11 ATG_C Family 4 95 96 80.9 6.6e-23 1 No_clan
Medtr4g086370.4 20 115 19 125 PF12624.7 Chorein_N Family 2 96 116 45.9 5.3e-12 1 No_clan
Medtr4g086370.4 1222 1289 1189 1294 PF13329.6 ATG2_CAD Family 79 148 155 26.2 5.4e-06 1 No_clan
Medtr4g086370.4 1874 1966 1871 1967 PF09333.11 ATG_C Family 4 95 96 80.9 6.6e-23 1 No_clan
Phvul.003G295800.2.p 21 120 20 134 PF12624.7 Chorein_N Family 2 100 116 49.5 3.9e-13 1 No_clan
Phvul.003G295800.2.p 1180 1223 1166 1223 PF13291.6 ACT_4 Domain 36 79 80 12.0 0.23 0 CL0070
Phvul.003G295800.2.p 1218 1288 1158 1293 PF13329.6 ATG2_CAD Family 76 148 155 23.6 3.5e-05 1 No_clan
Phvul.003G295800.2.p 1875 1968 1873 1969 PF09333.11 ATG_C Family 3 95 96 84.6 4.7e-24 1 No_clan
Phvul.003G295800.3.p 21 120 20 134 PF12624.7 Chorein_N Family 2 100 116 49.5 3.9e-13 1 No_clan
Phvul.003G295800.3.p 1180 1223 1166 1223 PF13291.6 ACT_4 Domain 36 79 80 12.0 0.23 0 CL0070
Phvul.003G295800.3.p 1218 1288 1158 1293 PF13329.6 ATG2_CAD Family 76 148 155 23.6 3.5e-05 1 No_clan
Phvul.003G295800.3.p 1875 1968 1873 1969 PF09333.11 ATG_C Family 3 95 96 84.6 4.7e-24 1 No_clan
Phvul.003G295800.4.p 21 120 20 134 PF12624.7 Chorein_N Family 2 100 116 49.6 3.8e-13 1 No_clan
Phvul.003G295800.4.p 1136 1179 1122 1179 PF13291.6 ACT_4 Domain 36 79 80 12.1 0.23 0 CL0070
Phvul.003G295800.4.p 1174 1244 1114 1249 PF13329.6 ATG2_CAD Family 76 148 155 23.6 3.4e-05 1 No_clan
Phvul.003G295800.4.p 1831 1924 1829 1925 PF09333.11 ATG_C Family 3 95 96 84.6 4.6e-24 1 No_clan
ATG3
<seq id> <alignment start> <alignment end> <envelope start> <envelope end> <hmm acc> <hmm name> <type> <hmm start> <hmm end> <hmm length> <bit score> <E-value> <significance> <clan> <predicted_active_site_residues>
AT5G61500.1 7 140 7 171 PF03986.13 Autophagy_N Domain 1 129 137 137.3 3.2e-40 1 No_clan
AT5G61500.1 199 259 199 259 PF03987.15 Autophagy_act_C Domain 1 55 55 67.2 1.4e-18 1 CL0097 predicted_active_site[258]
AT5G61500.1 280 304 280 304 PF10381.9 Autophagy_C Domain 1 25 25 57.0 9.3e-16 1 No_clan
Glyma.09G231000.1.p 7 125 7 137 PF03986.13 Autophagy_N Domain 1 116 137 133.1 6e-39 1 No_clan
Glyma.09G231000.1.p 174 234 174 234 PF03987.15 Autophagy_act_C Domain 1 55 55 66.0 3.4e-18 1 CL0097 predicted_active_site[233]
Glyma.09G231000.1.p 255 279 255 279 PF10381.9 Autophagy_C Domain 1 25 25 57.2 8.4e-16 1 No_clan
Glyma.12G005700.1.p 7 136 7 187 PF03986.13 Autophagy_N Domain 1 124 137 135.5 1.1e-39 1 No_clan
Glyma.12G005700.1.p 199 259 199 259 PF03987.15 Autophagy_act_C Domain 1 55 55 66.0 3.2e-18 1 CL0097 predicted_active_site[258]
Glyma.12G005700.1.p 280 304 280 304 PF10381.9 Autophagy_C Domain 1 25 25 57.0 9.3e-16 1 No_clan
Glyma.12G005700.2.p 7 134 7 182 PF03986.13 Autophagy_N Domain 1 124 137 121.3 2.8e-35 1 No_clan
Glyma.12G005700.2.p 193 253 193 253 PF03987.15 Autophagy_act_C Domain 1 55 55 66.1 3.1e-18 1 CL0097 predicted_active_site[252]
Glyma.12G005700.2.p 274 298 274 298 PF10381.9 Autophagy_C Domain 1 25 25 57.1 9.1e-16 1 No_clan
Glyma.12G005700.3.p 7 136 7 184 PF03986.13 Autophagy_N Domain 1 124 137 135.6 1e-39 1 No_clan
Glyma.12G005700.3.p 195 255 195 255 PF03987.15 Autophagy_act_C Domain 1 55 55 66.1 3.1e-18 1 CL0097 predicted_active_site[254]
Glyma.12G005700.3.p 276 300 276 300 PF10381.9 Autophagy_C Domain 1 25 25 57.1 9.2e-16 1 No_clan
Glyma.12G005700.4.p 17 76 14 124 PF03986.13 Autophagy_N Domain 71 124 137 21.1 0.00023 1 No_clan
Glyma.12G005700.4.p 135 195 135 195 PF03987.15 Autophagy_act_C Domain 1 55 55 66.6 2.2e-18 1 CL0097 predicted_active_site[194]
Glyma.12G005700.4.p 216 240 216 240 PF10381.9 Autophagy_C Domain 1 25 25 57.5 6.9e-16 1 No_clan
Medtr4g036265.1 7 146 7 184 PF03986.13 Autophagy_N Domain 1 130 137 137.2 3.4e-40 1 No_clan
Medtr4g036265.1 196 256 196 256 PF03987.15 Autophagy_act_C Domain 1 55 55 66.1 3.2e-18 1 CL0097 predicted_active_site[255]
Medtr4g036265.1 277 301 277 301 PF10381.9 Autophagy_C Domain 1 25 25 57.1 9.2e-16 1 No_clan
Medtr4g036265.2 7 146 7 184 PF03986.13 Autophagy_N Domain 1 130 137 137.5 2.6e-40 1 No_clan
Medtr4g036265.2 196 256 196 256 PF03987.15 Autophagy_act_C Domain 1 55 55 66.3 2.7e-18 1 CL0097 predicted_active_site[255]
Medtr4g036265.3 7 146 7 184 PF03986.13 Autophagy_N Domain 1 130 137 137.2 3.4e-40 1 No_clan
Medtr4g036265.3 196 256 196 256 PF03987.15 Autophagy_act_C Domain 1 55 55 66.1 3.2e-18 1 CL0097 predicted_active_site[255]
Medtr4g036265.3 277 301 277 301 PF10381.9 Autophagy_C Domain 1 25 25 57.1 9.2e-16 1 No_clan
Phvul.011G006500.1.p 7 139 7 160 PF03986.13 Autophagy_N Domain 1 127 137 133.3 5.3e-39 1 No_clan
Phvul.011G006500.1.p 200 260 200 260 PF03987.15 Autophagy_act_C Domain 1 55 55 63.8 1.6e-17 1 CL0097 predicted_active_site[259]
Phvul.011G006500.1.p 281 305 281 305 PF10381.9 Autophagy_C Domain 1 25 25 57.0 9.3e-16 1 No_clan
Phvul.011G006500.2.p 7 139 7 161 PF03986.13 Autophagy_N Domain 1 127 137 133.3 5.1e-39 1 No_clan
Phvul.011G006500.2.p 196 256 196 256 PF03987.15 Autophagy_act_C Domain 1 55 55 63.8 1.6e-17 1 CL0097 predicted_active_site[255]
Phvul.011G006500.2.p 277 301 277 301 PF10381.9 Autophagy_C Domain 1 25 25 57.1 9.2e-16 1 No_c
ATG4
<seq id> <alignment start> <alignment end> <envelope start> <envelope end> <hmm acc> <hmm name> <type> <hmm start> <hmm end> <hmm length> <bit score> <E-value> <significance> <clan> <predicted_active_site_residues>
AT2G44140.1 138 420 135 421 PF03416.19 Peptidase_C54 Family 4 275 276 286.5 2.1e-85 1 CL0125 predicted_active_site[170,366]
AT2G44140.2 93 375 90 376 PF03416.19 Peptidase_C54 Family 4 275 276 286.9 1.6e-85 1 CL0125 predicted_active_site[125,321]
AT3G59950.1 140 423 138 425 PF03416.19 Peptidase_C54 Family 3 274 276 303.0 1.9e-90 1 CL0125 predicted_active_site[173,370]
AT3G59950.2 140 331 138 336 PF03416.19 Peptidase_C54 Family 3 183 276 170.6 4.6e-50 1 CL0125
AT3G59950.3 54 252 52 256 PF03416.19 Peptidase_C54 Family 3 190 276 175.5 1.5e-51 1 CL0125
Glyma.09G244800.1.p 141 423 139 424 PF03416.19 Peptidase_C54 Family 3 275 276 294.7 6.8e-88 1 CL0125 predicted_active_site[174,368]
Glyma.09G244800.2.p 114 396 112 397 PF03416.19 Peptidase_C54 Family 3 275 276 294.9 5.8e-88 1 CL0125 predicted_active_site[147,341]
Glyma.09G244800.3.p 49 331 47 332 PF03416.19 Peptidase_C54 Family 3 275 276 295.5 3.7e-88 1 CL0125 predicted_active_site[82,276]
Glyma.09G244800.4.p 49 331 47 332 PF03416.19 Peptidase_C54 Family 3 275 276 295.5 3.7e-88 1 CL0125 predicted_active_site[82,276]
Glyma.09G244800.5.p 114 396 112 397 PF03416.19 Peptidase_C54 Family 3 275 276 294.9 5.8e-88 1 CL0125 predicted_active_site[147,341]
Glyma.09G244800.6.p 114 396 112 397 PF03416.19 Peptidase_C54 Family 3 275 276 294.9 5.8e-88 1 CL0125 predicted_active_site[147,341]
Glyma.09G244800.7.p 49 331 47 332 PF03416.19 Peptidase_C54 Family 3 275 276 295.5 3.7e-88 1 CL0125 predicted_active_site[82,276]
Glyma.18G248400.1.p 141 423 139 424 PF03416.19 Peptidase_C54 Family 3 275 276 295.4 4e-88 1 CL0125 predicted_active_site[174,368]
Glyma.18G248400.2.p 114 396 112 397 PF03416.19 Peptidase_C54 Family 3 275 276 295.6 3.4e-88 1 CL0125 predicted_active_site[147,341]
Glyma.18G248400.3.p 114 396 112 397 PF03416.19 Peptidase_C54 Family 3 275 276 295.6 3.4e-88 1 CL0125 predicted_active_site[147,341]
Glyma.18G248400.4.p 108 390 106 391 PF03416.19 Peptidase_C54 Family 3 275 276 295.7 3.3e-88 1 CL0125 predicted_active_site[141,335]
Glyma.18G248400.5.p 108 390 106 391 PF03416.19 Peptidase_C54 Family 3 275 276 295.7 3.3e-88 1 CL0125 predicted_active_site[141,335]
Glyma.18G248400.6.p 49 331 47 332 PF03416.19 Peptidase_C54 Family 3 275 276 296.3 2.2e-88 1 CL0125 predicted_active_site[82,276]
Glyma.18G248400.7.p 141 423 139 424 PF03416.19 Peptidase_C54 Family 3 275 276 295.4 4e-88 1 CL0125 predicted_active_site[174,368]
Medtr7g081230.1 141 426 139 426 PF03416.19 Peptidase_C54 Family 3 276 276 295.2 4.5e-88 1 CL0125 predicted_active_site[174,371]
Medtr7g081230.2 108 393 106 393 PF03416.19 Peptidase_C54 Family 3 276 276 295.5 3.7e-88 1 CL0125 predicted_active_site[141,338]
Medtr7g081230.3 141 426 139 426 PF03416.19 Peptidase_C54 Family 3 276 276 295.2 4.5e-88 1 CL0125 predicted_active_site[174,371]
Medtr7g081230.4 49 334 47 334 PF03416.19 Peptidase_C54 Family 3 276 276 296.1 2.4e-88 1 CL0125 predicted_active_site[82,279]
Phvul.008G048900.1.p 141 426 139 427 PF03416.19 Peptidase_C54 Family 3 275 276 293.3 1.7e-87 1 CL0125 predicted_active_site[174,371]
Phvul.008G048900.2.p 141 426 139 427 PF03416.19 Peptidase_C54 Family 3 275 276 293.3 1.7e-87 1 CL0125 predicted_active_site[174,371]
Phvul.008G048900.3.p 49 334 47 335 PF03416.19 Peptidase_C54 Family 3 275 276 294.2 9.3e-88 1 CL0125 predicted_active_site[82,279]
ATG5
<seq id> <alignment start> <alignment end> <envelope start> <envelope end> <hmm acc> <hmm name> <type> <hmm start> <hmm end> <hmm length> <bit score> <E-value> <significance> <clan> <predicted_active_site_residues>
AT5G17290.1 77 330 77 331 PF04106.12 APG5 Family 1 227 228 210.0 3.5e-62 1 CL0072
Glyma.02G240700.1.p 76 340 76 340 PF04106.12 APG5 Family 1 228 228 204.5 1.6e-60 1 CL0072
Glyma.02G240700.2.p 76 175 76 230 PF04106.12 APG5 Family 1 116 228 121.6 3.6e-35 1 CL0072
Glyma.02G240700.3.p 76 151 76 155 PF04106.12 APG5 Family 1 92 228 92.5 2.8e-26 1 CL0072
Glyma.02G240700.4.p 76 151 76 155 PF04106.12 APG5 Family 1 92 228 92.5 2.8e-26 1 CL0072
Glyma.02G240700.5.p 76 157 76 159 PF04106.12 APG5 Family 1 98 228 102.0 3.5e-29 1 CL0072
Glyma.02G240700.6.p 76 157 76 159 PF04106.12 APG5 Family 1 98 228 102.0 3.5e-29 1 CL0072
Glyma.14G210200.1.p 76 339 76 339 PF04106.12 APG5 Family 1 228 228 211.4 1.3e-62 1 CL0072
Glyma.14G210200.2.p 76 184 76 237 PF04106.12 APG5 Family 1 124 228 126.2 1.5e-36 1 CL0072
Glyma.14G210200.3.p 76 148 76 156 PF04106.12 APG5 Family 1 89 228 96.3 2e-27 1 CL0072
Glyma.14G210200.4.p 76 148 76 156 PF04106.12 APG5 Family 1 89 228 96.3 2e-27 1 CL0072
Medtr5g076920.1 76 351 76 351 PF04106.12 APG5 Family 1 228 228 205.5 8e-61 1 CL0072
Medtr5g076920.2 76 174 76 241 PF04106.12 APG5 Family 1 115 228 124.6 4.3e-36 1 CL0072
Phvul.008G241000.1.p 76 340 76 340 PF04106.12 APG5 Family 1 228 228 210.5 2.4e-62 1 CL0072
Phvul.008G241000.1.p 144 184 122 189 PF18829.1 Importin_rep_6 Repeat 21 59 108 8.3 2.4 0 No_clan
ATG6
<seq id> <alignment start> <alignment end> <envelope start> <envelope end> <hmm acc> <hmm name> <type> <hmm start> <hmm end> <hmm length> <bit score> <E-value> <significance> <clan> <predicted_active_site_residues>
AT3G61710.1 160 251 149 255 PF10136.9 SpecificRecomb Family 139 231 641 8.2 0.68 0 No_clan
AT3G61710.1 163 252 128 290 PF03961.13 FapA Family 322 411 454 10.3 0.18 0 No_clan
AT3G61710.1 170 298 170 298 PF17675.1 APG6_N Coiled-coil 1 133 133 91.1 8.4e-26 1 No_clan
AT3G61710.1 182 285 174 309 PF00769.19 ERM Coiled-coil 16 120 246 10.7 0.35 0 No_clan
AT3G61710.1 301 476 301 478 PF04111.12 APG6 Domain 1 177 179 203.1 3.2e-60 1 No_clan
AT3G61710.2 152 288 141 306 PF13086.6 AAA_11 Domain 69 193 261 8.7 1.3 0 CL0023
AT3G61710.2 160 251 149 255 PF10136.9 SpecificRecomb Family 139 231 641 8.9 0.42 0 No_clan
AT3G61710.2 163 252 128 296 PF03961.13 FapA Family 322 411 454 10.9 0.13 0 No_clan
AT3G61710.2 170 298 170 298 PF17675.1 APG6_N Coiled-coil 1 133 133 91.8 4.8e-26 1 No_clan
AT3G61710.2 182 286 174 309 PF00769.19 ERM Coiled-coil 16 121 246 11.4 0.2 0 No_clan
AT3G61710.2 301 363 301 370 PF04111.12 APG6 Domain 1 63 179 90.4 1.3e-25 1 No_clan
AT3G61710.3 79 183 60 186 PF05615.13 THOC7 Family 23 100 132 14.3 0.036 0 No_clan
AT3G61710.3 84 220 73 238 PF13086.6 AAA_11 Domain 69 193 261 9.4 0.85 0 CL0023
AT3G61710.3 92 183 81 187 PF10136.9 SpecificRecomb Family 139 231 641 9.3 0.3 0 No_clan
AT3G61710.3 94 184 59 231 PF03961.13 FapA Family 321 411 454 11.4 0.09 0 No_clan
AT3G61710.3 102 230 102 230 PF17675.1 APG6_N Coiled-coil 1 133 133 92.4 3.2e-26 1 No_clan
AT3G61710.3 114 218 106 242 PF00769.19 ERM Coiled-coil 16 121 246 11.7 0.16 0 No_clan
AT3G61710.3 207 238 203 246 PF09440.10 eIF3_N Domain 16 46 133 8.1 3.5 0 No_clan
AT3G61710.3 233 295 233 302 PF04111.12 APG6 Domain 1 63 179 90.8 9.4e-26 1 No_clan
Glyma.04G141000.1.p 164 292 164 292 PF17675.1 APG6_N Coiled-coil 1 133 133 88.8 4.1e-25 1 No_clan
Glyma.04G141000.1.p 176 280 170 310 PF00769.19 ERM Coiled-coil 16 121 246 16.2 0.007 0 No_clan
Glyma.04G141000.1.p 196 264 191 289 PF01776.17 Ribosomal_L22e Family 12 79 109 14.5 0.035 0 No_clan
Glyma.04G141000.1.p 213 257 211 290 PF08286.11 Spc24 Family 4 44 105 10.5 0.55 0 No_clan
Glyma.04G141000.1.p 295 470 295 472 PF04111.12 APG6 Domain 1 177 179 217.0 1.8e-64 1 No_clan
Glyma.04G141000.2.p 164 292 164 292 PF17675.1 APG6_N Coiled-coil 1 133 133 89.2 3.2e-25 1 No_clan
Glyma.04G141000.2.p 173 248 148 297 PF03961.13 FapA Family 339 413 454 5.7 4.8 0 No_clan
Glyma.04G141000.2.p 176 280 170 310 PF00769.19 ERM Coiled-coil 16 121 246 16.5 0.0055 0 No_clan
Glyma.04G141000.2.p 196 264 191 290 PF01776.17 Ribosomal_L22e Family 12 79 109 14.8 0.027 0 No_clan
Glyma.04G141000.2.p 213 257 211 291 PF08286.11 Spc24 Family 4 44 105 10.9 0.41 0 No_clan
Glyma.04G141000.2.p 295 431 295 433 PF04111.12 APG6 Domain 1 136 179 159.6 7.6e-47 1 No_clan
Glyma.04G141000.3.p 164 292 164 292 PF17675.1 APG6_N Coiled-coil 1 133 133 89.3 3e-25 1 No_clan
Glyma.04G141000.3.p 173 248 147 298 PF03961.13 FapA Family 339 413 454 6.0 3.7 0 No_clan
Glyma.04G141000.3.p 176 280 170 310 PF00769.19 ERM Coiled-coil 16 121 246 16.6 0.0053 0 No_clan
Glyma.04G141000.3.p 196 264 191 290 PF01776.17 Ribosomal_L22e Family 12 79 109 14.9 0.026 0 No_clan
Glyma.04G141000.3.p 213 257 211 291 PF08286.11 Spc24 Family 4 44 105 11.0 0.4 0 No_clan
Glyma.04G141000.3.p 295 431 295 433 PF04111.12 APG6 Domain 1 136 179 159.7 6.7e-47 1 No_clan
Glyma.04G141000.4.p 164 292 164 292 PF17675.1 APG6_N Coiled-coil 1 133 133 89.1 3.5e-25 1 No_clan
Glyma.04G141000.4.p 173 248 148 297 PF03961.13 FapA Family 339 413 454 5.5 5.2 0 No_clan
Glyma.04G141000.4.p 176 280 170 309 PF00769.19 ERM Coiled-coil 16 121 246 16.2 0.0069 0 No_clan
Glyma.04G141000.4.p 196 264 191 290 PF01776.17 Ribosomal_L22e Family 12 79 109 14.7 0.03 0 No_clan
Glyma.04G141000.4.p 213 257 211 291 PF08286.11 Spc24 Family 4 44 105 10.8 0.44 0 No_clan
Glyma.04G141000.4.p 295 432 295 455 PF04111.12 APG6 Domain 1 137 179 160.6 3.5e-47 1 No_clan
Glyma.11G153900.1.p 158 247 139 292 PF03961.13 FapA Family 323 412 454 7.4 1.4 0 No_clan
Glyma.11G153900.1.p 164 292 164 292 PF17675.1 APG6_N Coiled-coil 1 133 133 95.2 4.5e-27 1 No_clan
Glyma.11G153900.1.p 173 285 167 456 PF10146.9 zf-C4H2 Family 15 123 213 13.9 0.049 0 No_clan
Glyma.11G153900.1.p 175 224 156 227 PF04859.12 DUF641 Family 74 123 128 11.7 0.25 0 No_clan
Glyma.11G153900.1.p 176 280 170 310 PF00769.19 ERM Coiled-coil 16 121 246 16.0 0.0078 0 No_clan
Glyma.11G153900.1.p 269 303 265 312 PF09440.10 eIF3_N Domain 16 49 133 8.5 2.5 0 No_clan
Glyma.11G153900.1.p 295 470 295 472 PF04111.12 APG6 Domain 1 177 179 217.0 1.8e-64 1 No_clan
Medtr3g018770.1 156 246 140 262 PF03961.13 FapA Family 322 412 454 10.3 0.19 0 No_clan
Medtr3g018770.1 163 292 163 292 PF17675.1 APG6_N Coiled-coil 1 133 133 89.4 2.8e-25 1 No_clan
Medtr3g018770.1 174 223 149 227 PF04859.12 DUF641 Family 74 123 128 12.4 0.15 0 No_clan
Medtr3g018770.1 175 279 169 309 PF00769.19 ERM Coiled-coil 16 120 246 13.2 0.06 0 No_clan
Medtr3g018770.1 295 470 295 472 PF04111.12 APG6 Domain 1 177 179 217.8 1e-64 1 No_clan
Phvul.005G029900.1.p 167 295 167 295 PF17675.1 APG6_N Coiled-coil 1 133 133 90.2 1.5e-25 1 No_clan
Phvul.005G029900.1.p 178 250 148 282 PF03961.13 FapA Family 340 412 454 10.4 0.17 0 No_clan
Phvul.005G029900.1.p 179 283 173 313 PF00769.19 ERM Coiled-coil 16 121 246 11.9 0.14 0 No_clan
Phvul.005G029900.1.p 207 266 196 290 PF01776.17 Ribosomal_L22e Family 20 78 109 13.8 0.059 0 No_clan
Phvul.005G029900.1.p 216 259 214 293 PF08286.11 Spc24 Family 4 44 105 8.8 1.9 0 No_clan
Phvul.005G029900.1.p 298 473 298 475 PF04111.12 APG6 Domain 1 177 179 217.1 1.7e-64 1 No_clan
ATG7
<seq id> <alignment start> <alignment end> <envelope start> <envelope end> <hmm acc> <hmm name> <type> <hmm start> <hmm end> <hmm length> <bit score> <E-value> <significance> <clan> <predicted_active_site_residues>
AT5G45900.1 11 325 11 325 PF16420.5 ATG7_N Domain 1 300 300 321.9 4.9e-96 1 No_clan
AT5G45900.1 351 626 338 636 PF00899.21 ThiF Domain 12 234 244 145.6 1.5e-42 1 CL0063 predicted_active_site[539][558][488]
Glyma.12G010000.1.p 5 320 5 320 PF16420.5 ATG7_N Domain 1 300 300 319.8 2.1e-95 1 No_clan
Glyma.12G010000.1.p 345 616 333 626 PF00899.21 ThiF Domain 11 235 244 141.1 3.8e-41 1 CL0063 predicted_active_site[530][549][483]
Medtr0003s0540.1 4 319 4 319 PF16420.5 ATG7_N Domain 1 300 300 316.3 2.6e-94 1 No_clan
Medtr0003s0540.1 344 633 331 635 PF00899.21 ThiF Domain 11 242 244 142.7 1.2e-41 1 CL0063 predicted_active_site[540][559][482]
Phvul.011G010700.1.p 5 320 5 320 PF16420.5 ATG7_N Domain 1 300 300 314.9 6.5e-94 1 No_clan
Phvul.011G010700.1.p 345 630 333 639 PF00899.21 ThiF Domain 11 235 244 139.8 9.1e-41 1 CL0063 predicted_active_site[544][563][483]
ATG8
<seq id> <alignment start> <alignment end> <envelope start> <envelope end> <hmm acc> <hmm name> <type> <hmm start> <hmm end> <hmm length> <bit score> <E-value> <significance> <clan> <predicted_active_site_residues>
AT1G62040.1 14 117 14 117 PF02991.16 Atg8 Domain 1 104 104 174.1 6.3e-52 1 CL0072
AT1G62040.2 28 131 28 131 PF02991.16 Atg8 Domain 1 104 104 173.6 9.4e-52 1 CL0072
AT2G05630.1 14 117 14 117 PF02991.16 Atg8 Domain 1 104 104 173.1 1.3e-51 1 CL0072
AT2G05630.2 58 161 58 161 PF02991.16 Atg8 Domain 1 104 104 171.7 3.6e-51 1 CL0072
AT2G45170.1 15 118 15 118 PF02991.16 Atg8 Domain 1 104 104 168.4 3.8e-50 1 CL0072
AT2G45170.2 15 118 15 118 PF02991.16 Atg8 Domain 1 104 104 168.4 3.8e-50 1 CL0072
AT3G06420.1 16 119 16 119 PF02991.16 Atg8 Domain 1 104 104 162.8 2e-48 1 CL0072
AT3G15580.1 12 115 12 115 PF02991.16 Atg8 Domain 1 104 104 148.7 5e-44 1 CL0072
AT3G60640.1 14 117 14 117 PF02991.16 Atg8 Domain 1 104 104 166.2 1.9e-49 1 CL0072
AT3G60640.1 95 113 94 116 PF14604.6 SH3_9 Domain 21 39 49 7.5 3.5 0 CL0010
AT4G04620.1 15 117 14 117 PF02991.16 Atg8 Domain 2 104 104 167.4 7.6e-50 1 CL0072
AT4G04620.2 15 117 14 117 PF02991.16 Atg8 Domain 2 104 104 167.4 7.6e-50 1 CL0072
AT4G04620.3 15 117 14 117 PF02991.16 Atg8 Domain 2 104 104 167.4 7.6e-50 1 CL0072
AT4G16520.1 14 117 14 117 PF02991.16 Atg8 Domain 1 104 104 168.6 3.2e-50 1 CL0072
AT4G16520.2 14 117 14 117 PF02991.16 Atg8 Domain 1 104 104 168.6 3.2e-50 1 CL0072
AT4G16520.3 13 81 4 101 PF15731.5 MqsA_antitoxin Domain 25 93 131 13.0 0.083 0 CL0123
AT4G16520.3 29 117 9 117 PF02991.16 Atg8 Domain 16 104 104 139.1 5e-41 1 CL0072
AT4G21980.1 15 117 14 117 PF02991.16 Atg8 Domain 2 104 104 170.7 7e-51 1 CL0072
AT4G21980.2 30 132 29 132 PF02991.16 Atg8 Domain 2 104 104 170.2 1e-50 1 CL0072
Glyma.02G008800.1.p 15 118 15 118 PF02991.16 Atg8 Domain 1 104 104 146.1 3.4e-43 1 CL0072
Glyma.02G008800.1.p 88 120 78 122 PF04069.12 OpuAC Family 154 186 257 10.7 0.28 0 CL0177
Glyma.02G008800.2.p 21 107 18 107 PF02991.16 Atg8 Domain 18 104 104 121.0 2.1e-35 1 CL0072
Glyma.02G008800.2.p 77 109 67 111 PF04069.12 OpuAC Family 154 186 257 11.0 0.23 0 CL0177
Glyma.06G306300.1.p 14 117 14 117 PF02991.16 Atg8 Domain 1 104 104 173.2 1.2e-51 1 CL0072
Glyma.07G261000.1.p 24 127 24 127 PF02991.16 Atg8 Domain 1 104 104 172.2 2.5e-51 1 CL0072
Glyma.07G261000.2.p 14 117 14 117 PF02991.16 Atg8 Domain 1 104 104 172.6 1.8e-51 1 CL0072
Glyma.07G261000.3.p 14 90 14 101 PF02991.16 Atg8 Domain 1 77 104 120.0 4.3e-35 1 CL0072
Glyma.09G003900.1.p 14 117 14 117 PF02991.16 Atg8 Domain 1 104 104 173.4 1e-51 1 CL0072
Glyma.09G003900.2.p 14 117 14 117 PF02991.16 Atg8 Domain 1 104 104 173.4 1e-51 1 CL0072
Glyma.09G003900.3.p 14 117 14 117 PF02991.16 Atg8 Domain 1 104 104 173.4 1e-51 1 CL0072
Glyma.10G009300.1.p 15 118 15 118 PF02991.16 Atg8 Domain 1 104 104 146.1 3.4e-43 1 CL0072
Glyma.10G009300.1.p 88 120 78 122 PF04069.12 OpuAC Family 154 186 257 10.7 0.28 0 CL0177
Glyma.12G098400.1.p 14 117 14 117 PF02991.16 Atg8 Domain 1 104 104 174.4 5.1e-52 1 CL0072
Glyma.12G098400.2.p 10 77 2 84 PF09967.9 DUF2201 Domain 14 84 123 12.3 0.14 0 CL0128
Glyma.12G098400.2.p 14 89 14 93 PF02991.16 Atg8 Domain 1 76 104 119.5 6.2e-35 1 CL0072
Glyma.15G108200.1.p 14 117 14 117 PF02991.16 Atg8 Domain 1 104 104 173.4 1e-51 1 CL0072
Glyma.15G188600.1.p 2 71 1 71 PF02991.16 Atg8 Domain 36 104 104 83.2 1.3e-23 1 CL0072
Glyma.15G188600.1.p 4 28 1 55 PF11594.8 Med28 Family 13 37 134 12.9 0.09 0 No_clan
Glyma.17G013000.1.p 24 127 24 127 PF02991.16 Atg8 Domain 1 104 104 167.7 6.3e-50 1 CL0072
Glyma.17G013000.2.p 14 117 14 117 PF02991.16 Atg8 Domain 1 104 104 168.1 4.8e-50 1 CL0072
Glyma.17G140700.1.p 20 123 20 123 PF02991.16 Atg8 Domain 1 104 104 170.1 1.2e-50 1 CL0072
Glyma.17G140700.1.p 101 119 100 122 PF14604.6 SH3_9 Domain 21 39 49 6.5 7.3 0 CL0010
Glyma.17G140700.2.p 14 117 14 117 PF02991.16 Atg8 Domain 1 104 104 170.3 9.8e-51 1 CL0072
Glyma.17G140700.2.p 95 113 94 116 PF14604.6 SH3_9 Domain 21 39 49 6.6 6.8 0 CL0010
Glyma.17G140700.3.p 14 117 14 117 PF02991.16 Atg8 Domain 1 104 104 170.3 9.8e-51 1 CL0072
Glyma.17G140700.3.p 95 113 94 116 PF14604.6 SH3_9 Domain 21 39 49 6.6 6.8 0 CL0010
Medtr1g086310.1 15 118 15 118 PF02991.16 Atg8 Domain 1 104 104 146.8 2e-43 1 CL0072
Medtr2g023430.1 14 117 14 117 PF02991.16 Atg8 Domain 1 104 104 169.4 1.9e-50 1 CL0072
Medtr4g037225.1 14 116 14 118 PF02991.16 Atg8 Domain 1 101 104 130.0 3.5e-38 1 CL0072
Medtr4g037225.2 14 116 14 118 PF02991.16 Atg8 Domain 1 101 104 130.0 3.5e-38 1 CL0072
Medtr4g048510.1 8 77 2 92 PF09967.9 DUF2201 Domain 12 84 123 12.6 0.12 0 CL0128
Medtr4g048510.1 14 117 14 117 PF02991.16 Atg8 Domain 1 104 104 173.9 7.4e-52 1 CL0072
Medtr4g101090.1 14 117 14 117 PF02991.16 Atg8 Domain 1 104 104 170.5 8.2e-51 1 CL0072
Medtr4g101090.1 95 113 94 116 PF14604.6 SH3_9 Domain 21 39 49 6.5 7.5 0 CL0010
Medtr4g101090.2 14 117 14 117 PF02991.16 Atg8 Domain 1 104 104 170.5 8.2e-51 1 CL0072
Medtr4g101090.2 95 113 94 116 PF14604.6 SH3_9 Domain 21 39 49 6.5 7.5 0 CL0010
Medtr4g123760.1 15 118 15 118 PF02991.16 Atg8 Domain 1 104 104 155.5 3.8e-46 1 CL0072
Medtr4g123760.2 15 118 15 118 PF02991.16 Atg8 Domain 1 104 104 155.5 3.8e-46 1 CL0072
Medtr7g096540.1 1 62 1 62 PF02991.16 Atg8 Domain 43 104 104 84.1 6.7e-24 1 CL0072
Phvul.002G062200.1.p 14 117 14 117 PF02991.16 Atg8 Domain 1 104 104 168.4 3.9e-50 1 CL0072
Phvul.002G062200.2.p 14 117 14 117 PF02991.16 Atg8 Domain 1 104 104 168.4 3.9e-50 1 CL0072
Phvul.003G079300.1.p 14 117 14 117 PF02991.16 Atg8 Domain 1 104 104 170.5 8.6e-51 1 CL0072
Phvul.003G079300.2.p 14 117 14 117 PF02991.16 Atg8 Domain 1 104 104 170.5 8.6e-51 1 CL0072
Phvul.003G219600.1.p 15 118 15 118 PF02991.16 Atg8 Domain 1 104 104 169.8 1.4e-50 1 CL0072
Phvul.006G149640.1.p 14 117 14 117 PF02991.16 Atg8 Domain 1 104 104 171.6 3.9e-51 1 CL0072
Phvul.006G149640.2.p 14 117 14 117 PF02991.16 Atg8 Domain 1 104 104 171.6 3.9e-51 1 CL0072
Phvul.007G210800.1.p 15 118 15 118 PF02991.16 Atg8 Domain 1 104 104 145.9 3.7e-43 1 CL0072
Phvul.011G103300.1.p 10 77 2 92 PF09967.9 DUF2201 Domain 14 84 123 11.9 0.19 0 CL0128
Phvul.011G103300.1.p 14 117 14 117 PF02991.16 Atg8 Domain 1 104 104 174.2 5.9e-52 1 CL0072
Phvul.011G103300.2.p 10 77 2 92 PF09967.9 DUF2201 Domain 14 84 123 11.9 0.19 0 CL0128
Phvul.011G103300.2.p 14 117 14 117 PF02991.16 Atg8 Domain 1 104 104 174.2 5.9e-52 1 CL0072
ATG9
<seq id> <alignment start> <alignment end> <envelope start> <envelope end> <hmm acc> <hmm name> <type> <hmm start> <hmm end> <hmm length> <bit score> <E-value> <significance> <clan> <predicted_active_site_residues>
AT2G31260.1 65 558 63 559 PF04109.16 APG9 Family 3 478 479 542.2 1.2e-162 1 No_clan
Glyma.03G162100.1.p 64 557 61 557 PF04109.16 APG9 Family 4 479 479 550.7 3.3e-165 1 No_clan
Glyma.03G162100.2.p 64 557 61 557 PF04109.16 APG9 Family 4 479 479 550.7 3.3e-165 1 No_clan
Glyma.03G162100.3.p 64 557 61 557 PF04109.16 APG9 Family 4 479 479 550.7 3.3e-165 1 No_clan
Glyma.03G162100.4.p 64 557 61 557 PF04109.16 APG9 Family 4 479 479 550.7 3.3e-165 1 No_clan
Glyma.03G162100.5.p 64 557 61 557 PF04109.16 APG9 Family 4 479 479 550.7 3.3e-165 1 No_clan
Glyma.10G035800.1.p 64 557 61 557 PF04109.16 APG9 Family 4 479 479 548.3 1.8e-164 1 No_clan
Glyma.13G122200.1.p 64 557 61 557 PF04109.16 APG9 Family 4 479 479 545.0 1.8e-163 1 No_clan
Glyma.13G122200.2.p 64 557 61 557 PF04109.16 APG9 Family 4 479 479 545.0 1.8e-163 1 No_clan
Glyma.19G163500.1.p 63 557 61 557 PF04109.16 APG9 Family 3 479 479 540.4 4.4e-162 1 No_clan
Glyma.19G163500.2.p 63 374 61 376 PF04109.16 APG9 Family 3 295 479 299.9 3.7e-89 1 No_clan
Glyma.19G163500.2.p 373 497 373 497 PF04109.16 APG9 Family 355 479 479 147.1 8.1e-43 1 No_clan
Medtr1g070160.1 64 557 61 557 PF04109.16 APG9 Family 4 479 479 555.7 1e-166 1 No_clan
Medtr7g096680.1 65 530 62 549 PF04109.16 APG9 Family 5 452 479 504.4 3.7e-151 1 No_clan
Medtr7g096680.1 550 584 540 584 PF04109.16 APG9 Family 445 479 479 25.2 7.6e-06 1 No_clan
Phvul.001G159900.1.p 63 557 61 557 PF04109.16 APG9 Family 3 479 479 548.2 2e-164 1 No_clan
Phvul.001G159900.2.p 63 557 61 557 PF04109.16 APG9 Family 3 479 479 548.2 2e-164 1 No_clan
Phvul.001G159900.3.p 63 557 61 557 PF04109.16 APG9 Family 3 479 479 548.2 2e-164 1 No_clan
Phvul.001G159900.4.p 63 557 61 557 PF04109.16 APG9 Family 3 479 479 548.2 2e-164 1 No_clan
Phvul.001G159900.5.p 63 557 61 557 PF04109.16 APG9 Family 3 479 479 548.2 2e-164 1 No_clan
Phvul.001G159900.6.p 63 557 61 557 PF04109.16 APG9 Family 3 479 479 548.2 2e-164 1 No_clan
Phvul.001G159900.7.p 31 433 13 433 PF04109.16 APG9 Family 82 479 479 472.2 2.2e-141 1 No_clan
Phvul.001G159900.7.p 199 298 195 311 PF01529.20 DHHC Family 51 116 134 7.7 3.6 0 No_clan
Phvul.007G194300.1.p 63 558 61 558 PF04109.16 APG9 Family 3 479 479 532.3 1.3e-159 1 No_clan
ATG10
<seq id> <alignment start> <alignment end> <envelope start> <envelope end> <hmm acc> <hmm name> <type> <hmm start> <hmm end> <hmm length> <bit score> <E-value> <significance> <clan> <predicted_active_site_residues>
AT3G07525.1 75 88 66 97 PF16546.5 SGTA_dimer Domain 24 39 67 11.9 0.14 0 No_clan
AT3G07525.1 112 178 112 179 PF03987.15 Autophagy_act_C Domain 1 54 55 69.0 3.9e-19 1 CL0097 predicted_active_site[178]
AT3G07525.2 76 89 67 98 PF16546.5 SGTA_dimer Domain 24 39 67 11.9 0.15 0 No_clan
AT3G07525.2 113 179 113 180 PF03987.15 Autophagy_act_C Domain 1 54 55 69.0 4e-19 1 CL0097 predicted_active_site[179]
Glyma.03G097000.1.p 128 194 128 195 PF03987.15 Autophagy_act_C Domain 1 54 55 67.4 1.2e-18 1 CL0097 predicted_active_site[194]
Glyma.03G097000.2.p 122 188 122 189 PF03987.15 Autophagy_act_C Domain 1 54 55 67.5 1.2e-18 1 CL0097 predicted_active_site[188]
Glyma.03G097000.3.p 119 185 119 186 PF03987.15 Autophagy_act_C Domain 1 54 55 67.5 1.1e-18 1 CL0097 predicted_active_site[185]
Glyma.03G097000.4.p 119 185 119 186 PF03987.15 Autophagy_act_C Domain 1 54 55 67.5 1.1e-18 1 CL0097 predicted_active_site[185]
Medtr8g010140.1 116 182 116 183 PF03987.15 Autophagy_act_C Domain 1 54 55 73.6 1.4e-20 1 CL0097 predicted_active_site[182]
Phvul.010G036300.1.p 63 141 49 151 PF01567.16 Hanta_G1 Family 84 162 523 13.3 0.025 0 CL0159
Phvul.010G036300.1.p 118 184 118 185 PF03987.15 Autophagy_act_C Domain 1 54 55 68.0 8e-19 1 CL0097 predicted_active_site[184]
ATG11
<seq id> <alignment start> <alignment end> <envelope start> <envelope end> <hmm acc> <hmm name> <type> <hmm start> <hmm end> <hmm length> <bit score> <E-value> <significance> <clan> <predicted_active_site_residues>
AT4G30790.1 154 492 141 496 PF04108.12 APG17 Family 28 392 396 34.6 1.1e-08 1 No_clan
AT4G30790.1 661 672 657 672 PF04508.12 Pox_A_type_inc Repeat 8 19 23 7.0 5.5 0 No_clan
AT4G30790.1 805 876 797 898 PF10473.9 CENP-F_leu_zip Coiled-coil 45 116 140 12.6 0.1 0 No_clan
AT4G30790.1 814 860 784 881 PF14523.6 Syntaxin_2 Domain 28 80 101 8.1 3.3 0 CL0445
AT4G30790.1 823 884 807 897 PF05335.13 DUF745 Coiled-coil 108 169 183 12.6 0.081 0 No_clan
AT4G30790.1 854 878 853 885 PF12179.8 IKKbetaNEMObind Domain 2 26 37 13.5 0.057 0 No_clan
AT4G30790.1 917 988 914 1016 PF14523.6 Syntaxin_2 Domain 4 72 101 8.5 2.5 0 CL0445
AT4G30790.1 982 1136 965 1137 PF10377.9 ATG11 Family 14 128 129 70.9 1e-19 1 No_clan
Glyma.17G071400.1.p 21 74 15 79 PF00240.23 ubiquitin Domain 6 59 72 10.7 0.34 0 CL0072
Glyma.17G071400.1.p 161 314 140 382 PF04108.12 APG17 Family 35 183 396 12.9 0.044 0 No_clan
Glyma.17G071400.1.p 428 491 305 494 PF04108.12 APG17 Family 328 391 396 15.7 0.0061 0 No_clan
Glyma.17G071400.1.p 536 581 514 614 PF12496.8 BNIP2 Family 20 65 136 10.1 0.82 0 No_clan
Glyma.17G071400.1.p 625 675 617 690 PF05335.13 DUF745 Coiled-coil 107 157 183 6.9 4.8 0 No_clan
Glyma.17G071400.1.p 638 655 636 657 PF16808.5 PKcGMP_CC Domain 3 20 35 6.1 10 0 No_clan
Glyma.17G071400.1.p 825 908 814 931 PF06785.11 UPF0242 Family 62 145 193 9.2 1.2 0 No_clan
Glyma.17G071400.1.p 828 898 819 930 PF00261.20 Tropomyosin Coiled-coil 89 159 237 16.4 0.0045 0 CL0452
Glyma.17G071400.1.p 838 905 820 931 PF05335.13 DUF745 Coiled-coil 104 171 183 16.2 0.0065 0 No_clan
Glyma.17G071400.1.p 873 896 872 902 PF12179.8 IKKbetaNEMObind Domain 2 25 37 11.6 0.21 0 No_clan
Glyma.17G071400.1.p 979 1024 937 1031 PF06785.11 UPF0242 Family 114 159 193 6.8 6.6 0 No_clan
Glyma.17G071400.1.p 1012 1143 985 1144 PF10377.9 ATG11 Family 22 128 129 63.4 2.1e-17 1 No_clan
Glyma.17G071400.2.p 21 74 15 79 PF00240.23 ubiquitin Domain 6 59 72 10.7 0.34 0 CL0072
Glyma.17G071400.2.p 161 314 140 382 PF04108.12 APG17 Family 35 183 396 12.9 0.044 0 No_clan
Glyma.17G071400.2.p 428 491 305 494 PF04108.12 APG17 Family 328 391 396 15.7 0.0061 0 No_clan
Glyma.17G071400.2.p 536 581 514 614 PF12496.8 BNIP2 Family 20 65 136 10.1 0.82 0 No_clan
Glyma.17G071400.2.p 625 675 617 690 PF05335.13 DUF745 Coiled-coil 107 157 183 6.9 4.8 0 No_clan
Glyma.17G071400.2.p 638 655 636 657 PF16808.5 PKcGMP_CC Domain 3 20 35 6.1 10 0 No_clan
Glyma.17G071400.2.p 825 908 814 931 PF06785.11 UPF0242 Family 62 145 193 9.2 1.2 0 No_clan
Glyma.17G071400.2.p 828 898 819 930 PF00261.20 Tropomyosin Coiled-coil 89 159 237 16.4 0.0045 0 CL0452
Glyma.17G071400.2.p 838 905 820 931 PF05335.13 DUF745 Coiled-coil 104 171 183 16.2 0.0065 0 No_clan
Glyma.17G071400.2.p 873 896 872 902 PF12179.8 IKKbetaNEMObind Domain 2 25 37 11.6 0.21 0 No_clan
Glyma.17G071400.2.p 979 1024 937 1031 PF06785.11 UPF0242 Family 114 159 193 6.8 6.6 0 No_clan
Glyma.17G071400.2.p 1012 1143 985 1144 PF10377.9 ATG11 Family 22 128 129 63.4 2.1e-17 1 No_clan
Medtr4g130370.1 21 74 15 83 PF00240.23 ubiquitin Domain 6 59 72 11.6 0.17 0 CL0072
Medtr4g130370.1 142 314 137 346 PF04108.12 APG17 Family 16 187 396 17.4 0.0019 0 No_clan
Medtr4g130370.1 433 491 349 494 PF04108.12 APG17 Family 333 391 396 15.7 0.0063 0 No_clan
Medtr4g130370.1 587 684 579 689 PF07195.12 FliD_C Family 134 235 240 10.5 0.29 0 No_clan
Medtr4g130370.1 589 668 587 684 PF07424.11 TrbM Family 34 111 156 8.7 1.5 0 No_clan
Medtr4g130370.1 638 655 636 657 PF16808.5 PKcGMP_CC Domain 3 20 35 6.1 10 0 No_clan
Medtr4g130370.1 844 905 829 926 PF05335.13 DUF745 Coiled-coil 110 171 183 14.5 0.021 0 No_clan
Medtr4g130370.1 845 1024 840 1032 PF06818.15 Fez1 Coiled-coil 17 163 198 11.8 0.25 0 No_clan
Medtr4g130370.1 873 896 872 902 PF12179.8 IKKbetaNEMObind Domain 2 25 37 12.1 0.15 0 No_clan
Medtr4g130370.1 982 1027 949 1030 PF11559.8 ADIP Coiled-coil 53 98 152 10.7 0.42 0 No_clan
Medtr4g130370.1 1007 1140 991 1141 PF10377.9 ATG11 Family 17 128 129 58.9 5.2e-16 1 No_clan
Medtr4g130370.2 21 74 15 83 PF00240.23 ubiquitin Domain 6 59 72 11.8 0.16 0 CL0072
Medtr4g130370.2 142 314 137 332 PF04108.12 APG17 Family 16 187 396 17.0 0.0025 0 No_clan
Medtr4g130370.2 245 291 225 294 PF07366.12 SnoaL Domain 27 74 126 10.1 0.52 0 CL0051
Medtr4g130370.2 433 491 355 494 PF04108.12 APG17 Family 333 391 396 15.7 0.006 0 No_clan
Medtr4g130370.2 587 684 579 689 PF07195.12 FliD_C Family 134 235 240 10.6 0.27 0 No_clan
Medtr4g130370.2 589 668 587 684 PF07424.11 TrbM Family 34 111 156 8.8 1.4 0 No_clan
Medtr4g130370.2 638 655 636 657 PF16808.5 PKcGMP_CC Domain 3 20 35 6.2 9.3 0 No_clan
Medtr4g130370.2 647 683 644 689 PF08672.11 ANAPC2 Domain 16 51 60 10.2 0.84 0 CL0123
Medtr4g130370.2 832 894 827 914 PF06156.13 YabA Family 9 57 102 7.2 7.9 0 No_clan
Medtr4g130370.2 844 905 829 926 PF05335.13 DUF745 Coiled-coil 110 171 183 14.7 0.019 0 No_clan
Medtr4g130370.2 845 1022 840 1027 PF06818.15 Fez1 Coiled-coil 17 161 198 13.5 0.076 0 No_clan
Medtr4g130370.2 873 896 872 902 PF12179.8 IKKbetaNEMObind Domain 2 25 37 12.2 0.14 0 No_clan
Medtr4g130370.2 963 1020 958 1036 PF06156.13 YabA Family 10 67 102 9.1 2 0 No_clan
Medtr4g130370.2 982 1024 949 1026 PF11559.8 ADIP Coiled-coil 53 95 152 9.7 0.88 0 No_clan
Medtr4g130370.3 21 74 15 83 PF00240.23 ubiquitin Domain 6 59 72 12.0 0.14 0 CL0072
Medtr4g130370.3 142 314 137 382 PF04108.12 APG17 Family 16 187 396 16.5 0.0035 0 No_clan
Medtr4g130370.3 243 291 224 294 PF07366.12 SnoaL Domain 25 74 126 10.4 0.44 0 CL0051
Medtr4g130370.3 291 329 290 330 PF05377.11 FlaC_arch Family 3 41 55 8.9 1.9 0 No_clan
Medtr4g130370.3 433 491 355 494 PF04108.12 APG17 Family 333 391 396 16.0 0.0051 0 No_clan
Medtr4g130370.3 587 684 579 689 PF07195.12 FliD_C Family 134 235 240 10.9 0.22 0 No_clan
Medtr4g130370.3 589 668 587 684 PF07424.11 TrbM Family 34 111 156 9.1 1.2 0 No_clan
Medtr4g130370.3 638 655 636 657 PF16808.5 PKcGMP_CC Domain 3 20 35 6.4 8.1 0 No_clan
Medtr4g130370.3 829 903 825 931 PF00261.20 Tropomyosin Coiled-coil 90 164 237 15.0 0.012 0 CL0452
Medtr4g130370.3 830 914 772 928 PF08614.11 ATG16 Coiled-coil 80 164 200 13.2 0.075 0 No_clan
Medtr4g130370.3 830 906 813 924 PF06785.11 UPF0242 Family 67 143 193 11.4 0.25 0 No_clan
Medtr4g130370.3 832 952 824 953 PF04108.12 APG17 Family 72 188 396 5.2 9.8 0 No_clan
Medtr4g130370.3 844 905 829 927 PF05335.13 DUF745 Coiled-coil 110 171 183 15.1 0.015 0 No_clan
Medtr4g130370.3 845 929 840 935 PF06818.15 Fez1 Coiled-coil 17 101 198 15.3 0.021 0 No_clan
Medtr4g130370.3 873 896 872 902 PF12179.8 IKKbetaNEMObind Domain 2 25 37 12.4 0.12 0 No_clan
Phvul.003G153800.1.p 21 74 15 82 PF00240.23 ubiquitin Domain 6 59 72 10.9 0.28 0 CL0072
Phvul.003G153800.1.p 147 314 140 335 PF04108.12 APG17 Family 21 183 396 14.8 0.012 0 No_clan
Phvul.003G153800.1.p 243 337 228 390 PF10146.9 zf-C4H2 Family 16 108 213 8.7 2 0 No_clan
Phvul.003G153800.1.p 268 326 248 335 PF06103.11 DUF948 Family 25 75 89 7.1 6.5 0 No_clan
Phvul.003G153800.1.p 356 490 349 494 PF04108.12 APG17 Family 263 390 396 17.9 0.0014 0 No_clan
Phvul.003G153800.1.p 621 682 615 719 PF04108.12 APG17 Family 119 161 396 5.6 7.3 0 No_clan
Phvul.003G153800.1.p 830 919 823 929 PF10146.9 zf-C4H2 Family 12 101 213 13.8 0.054 0 No_clan
Phvul.003G153800.1.p 832 902 806 911 PF05335.13 DUF745 Coiled-coil 101 171 183 16.7 0.0045 0 No_clan
Phvul.003G153800.1.p 842 1026 836 1028 PF06818.15 Fez1 Coiled-coil 17 171 198 9.3 1.4 0 No_clan
Phvul.003G153800.1.p 870 893 869 899 PF12179.8 IKKbetaNEMObind Domain 2 25 37 12.1 0.15 0 No_clan
Phvul.003G153800.1.p 945 1010 938 1028 PF04108.12 APG17 Family 24 88 396 5.6 7.2 0 No_clan
Phvul.003G153800.1.p 995 1140 981 1141 PF10377.9 ATG11 Family 15 128 129 62.6 3.8e-17 1 No_clan
ATG12
<seq id> <alignment start> <alignment end> <envelope start> <envelope end> <hmm acc> <hmm name> <type> <hmm start> <hmm end> <hmm length> <bit score> <E-value> <significance> <clan> <predicted_active_site_residues>
AT1G54210.1 13 96 13 96 PF04110.13 APG12 Family 1 87 87 119.9 4.6e-35 1 CL0072
AT1G54210.1 30 58 27 78 PF14084.6 DUF4264 Family 6 34 52 12.5 0.086 0 No_clan
AT1G54210.2 32 52 30 52 PF04110.13 APG12 Family 67 87 87 22.7 9.6e-05 0 CL0072
AT3G13970.1 11 94 11 94 PF04110.13 APG12 Family 1 87 87 122.8 5.6e-36 1 CL0072
Glyma.07G038100.1.p 8 61 7 68 PF18435.1 EstA_Ig_like Domain 14 59 121 12.1 0.16 0 CL0159
Glyma.07G038100.1.p 11 94 11 94 PF04110.13 APG12 Family 1 87 87 115.9 7.8e-34 1 CL0072
Glyma.07G038100.1.p 28 54 25 61 PF14084.6 DUF4264 Family 6 32 52 11.9 0.13 0 No_clan
Glyma.07G038100.2.p 7 32 1 52 PF14084.6 DUF4264 Family 8 33 52 12.3 0.096 0 No_clan
Glyma.07G038100.2.p 8 71 1 71 PF04110.13 APG12 Family 21 87 87 85.2 3e-24 1 CL0072
Glyma.16G007300.1.p 11 76 11 90 PF04110.13 APG12 Family 1 69 87 81.0 6.4e-23 1 CL0072
Glyma.16G007300.1.p 28 55 25 76 PF14084.6 DUF4264 Family 6 33 52 12.4 0.095 0 No_clan
Medtr8g020500.1 12 95 12 95 PF04110.13 APG12 Family 1 87 87 119.1 8.2e-35 1 CL0072
Medtr8g020500.1 29 57 26 77 PF14084.6 DUF4264 Family 6 34 52 13.0 0.059 0 No_clan
Medtr8g020500.2 42 124 41 124 PF04110.13 APG12 Family 2 87 87 115.8 8.5e-34 1 CL0072
Medtr8g020500.2 58 86 55 106 PF14084.6 DUF4264 Family 6 34 52 12.2 0.11 0 No_clan
Phvul.010G130300.1.p 8 61 4 68 PF18435.1 EstA_Ig_like Domain 14 59 121 11.9 0.19 0 CL0159
Phvul.010G130300.1.p 11 94 11 94 PF04110.13 APG12 Family 1 87 87 116.2 6.7e-34 1 CL0072
Phvul.010G130300.1.p 28 54 25 61 PF14084.6 DUF4264 Family 6 32 52 11.9 0.13 0 No_clan
ATG13
<seq id> <alignment start> <alignment end> <envelope start> <envelope end> <hmm acc> <hmm name> <type> <hmm start> <hmm end> <hmm length> <bit score> <E-value> <significance> <clan> <predicted_active_site_residues>
AT3G18770.1 22 259 22 262 PF10033.9 ATG13 Family 1 236 240 138.9 2.1e-40 1 CL0651
AT3G49590.1 18 226 18 228 PF10033.9 ATG13 Family 1 238 240 120.7 7.6e-35 1 CL0651
AT3G49590.1 408 501 397 514 PF15676.5 S6OS1 Family 451 542 558 7.1 1.7 0 No_clan
AT3G49590.2 18 226 18 228 PF10033.9 ATG13 Family 1 238 240 120.7 7.6e-35 1 CL0651
AT3G49590.2 408 501 397 514 PF15676.5 S6OS1 Family 451 542 558 7.1 1.7 0 No_clan
AT3G49590.3 18 226 18 228 PF10033.9 ATG13 Family 1 238 240 120.7 8e-35 1 CL0651
Glyma.02G220700.1.p 18 95 18 100 PF10033.9 ATG13 Family 1 74 240 34.4 1.8e-08 1 CL0651
Glyma.02G220700.1.p 97 209 93 214 PF10033.9 ATG13 Family 103 234 240 73.1 2.8e-20 1 CL0651
Glyma.05G189000.1.p 19 255 19 259 PF10033.9 ATG13 Family 1 234 240 132.7 1.7e-38 1 CL0651
Glyma.05G189000.2.p 19 255 19 259 PF10033.9 ATG13 Family 1 234 240 132.7 1.7e-38 1 CL0651
Glyma.08G146700.1.p 19 259 19 264 PF10033.9 ATG13 Family 1 234 240 134.2 5.8e-39 1 CL0651
Glyma.14G187000.1.p 18 94 18 99 PF10033.9 ATG13 Family 1 74 240 35.9 6.2e-09 1 CL0651
Glyma.14G187000.1.p 96 211 91 213 PF10033.9 ATG13 Family 103 237 240 76.8 2e-21 1 CL0651
Glyma.14G187000.2.p 18 94 18 99 PF10033.9 ATG13 Family 1 74 240 35.9 6.2e-09 1 CL0651
Glyma.14G187000.2.p 96 211 91 213 PF10033.9 ATG13 Family 103 237 240 76.8 2e-21 1 CL0651
Medtr3g095570.1 19 249 19 251 PF10033.9 ATG13 Family 1 237 240 133.8 7.6e-39 1 CL0651
Medtr3g095570.2 19 249 19 251 PF10033.9 ATG13 Family 1 237 240 134.3 5.6e-39 1 CL0651
Medtr3g095570.3 19 249 19 251 PF10033.9 ATG13 Family 1 237 240 134.2 5.9e-39 1 CL0651
Medtr5g068710.1 95 212 92 215 PF10033.9 ATG13 Family 101 237 240 75.6 4.7e-21 1 CL0651
Medtr5g068710.2 95 212 92 215 PF10033.9 ATG13 Family 101 237 240 75.6 4.7e-21 1 CL0651
Medtr5g068710.3 95 212 92 215 PF10033.9 ATG13 Family 101 237 240 75.6 4.7e-21 1 CL0651
Medtr5g068710.4 96 213 93 216 PF10033.9 ATG13 Family 101 237 240 75.6 4.7e-21 1 CL0651
Medtr8g093050.1 21 252 21 256 PF10033.9 ATG13 Family 1 235 240 116.4 1.6e-33 1 CL0651
Medtr8g093050.2 21 252 21 256 PF10033.9 ATG13 Family 1 235 240 116.3 1.7e-33 1 CL0651
Medtr8g093050.3 21 252 21 256 PF10033.9 ATG13 Family 1 235 240 116.4 1.6e-33 1 CL0651
Phvul.002G269600.1.p 19 259 19 263 PF10033.9 ATG13 Family 1 234 240 131.9 2.9e-38 1 CL0651
Phvul.008G187800.1.p 18 91 18 98 PF10033.9 ATG13 Family 1 71 240 35.6 7.7e-09 1 CL0651
Phvul.008G187800.1.p 97 211 91 213 PF10033.9 ATG13 Family 104 237 240 72.8 3.4e-20 1 CL0651
Phvul.008G187800.3.p 18 91 18 98 PF10033.9 ATG13 Family 1 71 240 35.6 7.7e-09 1 CL0651
Phvul.008G187800.3.p 97 211 91 213 PF10033.9 ATG13 Family 104 237 240 72.8 3.4e-20 1 CL0651
Phvul.008G187800.4.p 18 91 18 98 PF10033.9 ATG13 Family 1 71 240 35.6 7.7e-09 1 CL0651
Phvul.008G187800.4.p 97 211 91 213 PF10033.9 ATG13 Family 104 237 240 72.8 3.4e-20 1 CL0651
Phvul.008G187800.5.p 15 88 15 95 PF10033.9 ATG13 Family 1 71 240 35.6 7.6e-09 1 CL0651
Phvul.008G187800.5.p 94 208 88 210 PF10033.9 ATG13 Family 104 237 240 72.8 3.3e-20 1 CL0651
ATG14
<seq id> <alignment start> <alignment end> <envelope start> <envelope end> <hmm acc> <hmm name> <type> <hmm start> <hmm end> <hmm length> <bit score> <E-value> <significance> <clan> <predicted_active_site_residues>
AT1G77890.1 7 367 7 368 PF10186.9 Atg14 Family 1 318 319 235.7 6.5e-70 1 CL0551
AT1G77890.2 7 356 7 357 PF10186.9 Atg14 Family 1 318 319 215.7 8.2e-64 1 CL0551
AT1G77890.3 7 365 7 366 PF10186.9 Atg14 Family 1 318 319 233.4 3.4e-69 1 CL0551
AT4G08540.1 8 367 8 413 PF10186.9 Atg14 Family 1 318 319 252.5 5.3e-75 1 CL0551
AT4G08540.1 19 82 19 126 PF17675.1 APG6_N Coiled-coil 2 65 133 10.8 0.52 0 No_clan
AT4G08540.1 23 57 8 75 PF03670.13 UPF0184 Family 30 64 83 13.9 0.052 0 No_clan
AT4G08540.1 52 104 44 122 PF12443.8 AKNA Family 28 79 95 12.7 0.15 0 No_clan
Glyma.13G085400.1.p 3 25 1 27 PF02132.15 RecR Family 14 36 40 11.4 0.18 0 No_clan
Glyma.13G085400.1.p 8 365 8 367 PF10186.9 Atg14 Family 1 317 319 218.0 1.6e-64 1 CL0551
Glyma.13G085400.1.p 19 124 19 130 PF17675.1 APG6_N Coiled-coil 2 103 133 14.5 0.038 0 No_clan
Glyma.13G085400.1.p 73 122 69 128 PF16574.5 CEP209_CC5 Family 5 54 128 11.8 0.2 0 No_clan
Glyma.13G085400.1.p 177 259 172 336 PF04111.12 APG6 Domain 17 92 179 13.1 0.071 0 No_clan
Glyma.13G085400.1.p 300 325 299 328 PF14852.6 Fis1_TPR_N Domain 3 27 33 13.2 0.052 0 CL0020
Glyma.13G085400.1.p 362 416 347 430 PF18325.1 Fas_alpha_ACP Domain 85 139 162 12.3 0.16 0 No_clan
Glyma.14G167200.1.p 3 25 1 27 PF02132.15 RecR Family 14 36 40 11.4 0.18 0 No_clan
Glyma.14G167200.1.p 8 365 8 367 PF10186.9 Atg14 Family 1 317 319 217.2 2.8e-64 1 CL0551
Glyma.14G167200.1.p 19 124 19 130 PF17675.1 APG6_N Coiled-coil 2 103 133 12.5 0.15 0 No_clan
Glyma.14G167200.1.p 62 125 12 133 PF10267.9 Tmemb_cc2 Coiled-coil 209 271 401 13.0 0.042 0 No_clan
Glyma.14G167200.1.p 176 259 172 285 PF04111.12 APG6 Domain 16 92 179 11.8 0.18 0 No_clan
Glyma.14G167200.1.p 299 325 298 328 PF14852.6 Fis1_TPR_N Domain 2 27 33 14.2 0.026 0 CL0020
Glyma.14G167200.2.p 3 25 1 27 PF02132.15 RecR Family 14 36 40 11.9 0.13 0 No_clan
Glyma.14G167200.2.p 8 263 8 303 PF10186.9 Atg14 Family 1 250 319 171.3 2.7e-50 1 CL0551
Glyma.14G167200.2.p 19 124 19 130 PF17675.1 APG6_N Coiled-coil 2 103 133 13.3 0.088 0 No_clan
Glyma.14G167200.2.p 62 125 11 133 PF10267.9 Tmemb_cc2 Coiled-coil 209 271 401 13.9 0.022 0 No_clan
Glyma.14G167200.2.p 176 238 172 289 PF04111.12 APG6 Domain 16 78 179 11.1 0.29 0 No_clan
Glyma.14G167200.3.p 3 25 1 27 PF02132.15 RecR Family 14 36 40 11.5 0.17 0 No_clan
Glyma.14G167200.3.p 8 365 8 367 PF10186.9 Atg14 Family 1 317 319 217.5 2.3e-64 1 CL0551
Glyma.14G167200.3.p 19 124 19 130 PF17675.1 APG6_N Coiled-coil 2 103 133 12.7 0.14 0 No_clan
Glyma.14G167200.3.p 62 125 12 133 PF10267.9 Tmemb_cc2 Coiled-coil 209 271 401 13.1 0.039 0 No_clan
Glyma.14G167200.3.p 176 259 172 286 PF04111.12 APG6 Domain 16 92 179 11.9 0.16 0 No_clan
Glyma.14G167200.3.p 299 325 298 328 PF14852.6 Fis1_TPR_N Domain 2 27 33 14.3 0.025 0 CL0020
Glyma.14G167200.4.p 3 25 1 27 PF02132.15 RecR Family 14 36 40 11.7 0.14 0 No_clan
Glyma.14G167200.4.p 8 365 8 367 PF10186.9 Atg14 Family 1 317 319 218.3 1.3e-64 1 CL0551
Glyma.14G167200.4.p 19 124 19 130 PF17675.1 APG6_N Coiled-coil 2 103 133 13.1 0.1 0 No_clan
Glyma.14G167200.4.p 62 125 12 133 PF10267.9 Tmemb_cc2 Coiled-coil 209 271 401 13.5 0.03 0 No_clan
Glyma.14G167200.4.p 176 259 172 321 PF04111.12 APG6 Domain 16 92 179 12.5 0.1 0 No_clan
Glyma.14G167200.4.p 299 325 298 328 PF14852.6 Fis1_TPR_N Domain 2 27 33 14.6 0.02 0 CL0020
Glyma.14G167200.5.p 3 25 1 27 PF02132.15 RecR Family 14 36 40 11.6 0.15 0 No_clan
Glyma.14G167200.5.p 8 365 8 367 PF10186.9 Atg14 Family 1 317 319 218.0 1.6e-64 1 CL0551
Glyma.14G167200.5.p 19 124 19 130 PF17675.1 APG6_N Coiled-coil 2 103 133 12.9 0.12 0 No_clan
Glyma.14G167200.5.p 62 125 12 133 PF10267.9 Tmemb_cc2 Coiled-coil 209 271 401 13.3 0.033 0 No_clan
Glyma.14G167200.5.p 176 259 172 318 PF04111.12 APG6 Domain 16 92 179 12.3 0.12 0 No_clan
Glyma.14G167200.5.p 299 325 298 328 PF14852.6 Fis1_TPR_N Domain 2 27 33 14.4 0.022 0 CL0020
Medtr5g061040.1 4 25 1 27 PF02132.15 RecR Family 15 36 40 10.3 0.4 0 No_clan
Medtr5g061040.1 8 365 8 367 PF10186.9 Atg14 Family 1 317 319 220.1 3.8e-65 1 CL0551
Medtr5g061040.1 19 124 19 130 PF17675.1 APG6_N Coiled-coil 2 103 133 15.7 0.016 0 No_clan
Medtr5g061040.1 24 53 18 57 PF03670.13 UPF0184 Family 31 60 83 13.7 0.062 0 No_clan
Medtr5g061040.1 143 185 113 191 PF09949.9 DUF2183 Family 46 87 99 13.2 0.082 0 No_clan
Medtr5g061040.1 176 260 172 285 PF04111.12 APG6 Domain 16 93 179 15.6 0.012 0 No_clan
Medtr5g061040.1 300 325 299 328 PF14852.6 Fis1_TPR_N Domain 3 27 33 12.4 0.094 0 CL0020
Medtr5g061040.1 362 425 347 437 PF18325.1 Fas_alpha_ACP Domain 85 146 162 12.3 0.16 0 No_clan
Medtr5g061040.2 4 25 1 27 PF02132.15 RecR Family 15 36 40 10.4 0.36 0 No_clan
Medtr5g061040.2 8 365 8 367 PF10186.9 Atg14 Family 1 317 319 220.6 2.6e-65 1 CL0551
Medtr5g061040.2 19 124 19 130 PF17675.1 APG6_N Coiled-coil 2 103 133 16.0 0.014 0 No_clan
Medtr5g061040.2 24 53 18 57 PF03670.13 UPF0184 Family 31 60 83 13.9 0.054 0 No_clan
Medtr5g061040.2 143 185 113 191 PF09949.9 DUF2183 Family 46 87 99 13.5 0.07 0 No_clan
Medtr5g061040.2 176 260 172 286 PF04111.12 APG6 Domain 16 93 179 15.8 0.01 0 No_clan
Medtr5g061040.2 300 325 299 328 PF14852.6 Fis1_TPR_N Domain 3 27 33 12.6 0.083 0 CL0020
Medtr5g061040.2 376 409 351 412 PF03357.21 Snf7 Family 50 83 173 5.7 10 0 CL0235
Medtr5g061040.3 4 25 1 27 PF02132.15 RecR Family 15 36 40 10.6 0.31 0 No_clan
Medtr5g061040.3 8 365 8 367 PF10186.9 Atg14 Family 1 317 319 221.1 1.8e-65 1 CL0551
Medtr5g061040.3 19 124 19 130 PF17675.1 APG6_N Coiled-coil 2 103 133 16.2 0.011 0 No_clan
Medtr5g061040.3 24 53 18 58 PF03670.13 UPF0184 Family 31 60 83 14.1 0.045 0 No_clan
Medtr5g061040.3 143 185 112 191 PF09949.9 DUF2183 Family 46 87 99 13.7 0.06 0 No_clan
Medtr5g061040.3 176 260 172 287 PF04111.12 APG6 Domain 16 93 179 16.1 0.0083 0 No_clan
Medtr5g061040.3 300 325 299 328 PF14852.6 Fis1_TPR_N Domain 3 27 33 12.8 0.073 0 CL0020
Phvul.008G169200.1.p 3 25 1 27 PF02132.15 RecR Family 14 36 40 11.4 0.18 0 No_clan
Phvul.008G169200.1.p 8 366 8 368 PF10186.9 Atg14 Family 1 317 319 217.9 1.7e-64 1 CL0551
Phvul.008G169200.1.p 19 123 19 130 PF17675.1 APG6_N Coiled-coil 2 102 133 14.7 0.034 0 No_clan
Phvul.008G169200.1.p 24 53 7 57 PF03670.13 UPF0184 Family 31 60 83 10.8 0.51 0 No_clan
Phvul.008G169200.1.p 55 125 3 132 PF10267.9 Tmemb_cc2 Coiled-coil 202 271 401 13.1 0.04 0 No_clan
Phvul.008G169200.1.p 59 117 24 125 PF01519.16 DUF16 Coiled-coil 36 94 104 9.6 1.2 0 No_clan
Phvul.008G169200.1.p 176 262 170 335 PF04111.12 APG6 Domain 16 95 179 15.2 0.015 0 No_clan
Phvul.008G169200.1.p 300 326 299 329 PF14852.6 Fis1_TPR_N Domain 2 27 33 14.2 0.026 0 CL0020
Phvul.008G169200.2.p 3 25 1 27 PF02132.15 RecR Family 14 36 40 11.4 0.18 0 No_clan
Phvul.008G169200.2.p 8 366 8 368 PF10186.9 Atg14 Family 1 317 319 217.9 1.7e-64 1 CL0551
Phvul.008G169200.2.p 19 123 19 130 PF17675.1 APG6_N Coiled-coil 2 102 133 14.7 0.034 0 No_clan
Phvul.008G169200.2.p 24 53 7 57 PF03670.13 UPF0184 Family 31 60 83 10.8 0.51 0 No_clan
Phvul.008G169200.2.p 55 125 3 132 PF10267.9 Tmemb_cc2 Coiled-coil 202 271 401 13.1 0.04 0 No_clan
Phvul.008G169200.2.p 59 117 24 125 PF01519.16 DUF16 Coiled-coil 36 94 104 9.6 1.2 0 No_clan
Phvul.008G169200.2.p 176 262 170 335 PF04111.12 APG6 Domain 16 95 179 15.2 0.015 0 No_clan
Phvul.008G169200.2.p 300 326 299 329 PF14852.6 Fis1_TPR_N Domain 2 27 33 14.2 0.026 0 CL0020
ATG16
<seq id> <alignment start> <alignment end> <envelope start> <envelope end> <hmm acc> <hmm name> <type> <hmm start> <hmm end> <hmm length> <bit score> <E-value> <significance> <clan> <predicted_active_site_residues>
AT5G50230.1 44 168 3 168 PF08614.11 ATG16 Coiled-coil 76 200 200 55.3 9.8e-15 1 No_clan
AT5G50230.1 46 191 8 233 PF01496.19 V_ATPase_I Family 34 158 813 5.9 2.6 0 No_clan
AT5G50230.1 56 120 49 124 PF04859.12 DUF641 Family 54 121 128 13.5 0.069 0 No_clan
AT5G50230.1 66 182 53 196 PF06818.15 Fez1 Coiled-coil 27 145 198 8.4 2.8 0 No_clan
AT5G50230.1 87 181 69 192 PF04849.13 HAP1_N Family 197 295 308 7.9 1.6 0 No_clan
AT5G50230.1 88 162 83 167 PF17175.4 MOLO1 Family 35 105 119 9.1 1.4 0 CL0063
AT5G50230.1 126 153 124 190 PF14197.6 Cep57_CLD_2 Family 3 30 67 11.2 0.31 0 No_clan
AT5G50230.1 222 253 215 253 PF00400.32 WD40 Repeat 8 38 38 11.6 0.42 0 CL0186
AT5G50230.1 301 338 299 338 PF00400.32 WD40 Repeat 3 38 38 25.5 1.7e-05 1 CL0186
AT5G50230.1 354 379 342 379 PF00400.32 WD40 Repeat 13 38 38 16.1 0.016 1 CL0186
AT5G50230.1 383 415 383 421 PF00400.32 WD40 Repeat 1 32 38 15.7 0.021 1 CL0186
AT5G50230.1 446 467 431 467 PF00400.32 WD40 Repeat 15 38 38 19.0 0.0019 1 CL0186
Glyma.01G184500.1.p 167 209 160 225 PF08801.11 Nucleoporin_N Domain 201 243 434 6.3 3.5 0 CL0186
Glyma.01G184500.1.p 515 589 494 612 PF04053.14 Coatomer_WDAD Family 28 90 445 8.7 0.77 0 CL0186
Glyma.01G184500.1.p 927 981 892 997 PF04053.14 Coatomer_WDAD Family 351 405 445 8.5 0.9 0 CL0186
Glyma.01G184500.1.p 1409 1434 1408 1436 PF07719.17 TPR_2 Repeat 2 27 34 8.2 2.9 0 CL0020
Glyma.01G184500.2.p 83 157 62 180 PF04053.14 Coatomer_WDAD Family 28 90 445 9.3 0.53 0 CL0186
Glyma.01G184500.2.p 495 549 460 565 PF04053.14 Coatomer_WDAD Family 351 405 445 9.0 0.63 0 CL0186
Glyma.01G184500.2.p 977 1002 976 1004 PF07719.17 TPR_2 Repeat 2 27 34 8.7 2.1 0 CL0020
Glyma.05G043700.1.p 42 173 27 214 PF01496.19 V_ATPase_I Family 22 153 813 6.1 2.2 0 No_clan
Glyma.05G043700.1.p 51 173 6 173 PF08614.11 ATG16 Coiled-coil 78 200 200 60.2 3.2e-16 1 No_clan
Glyma.05G043700.1.p 55 144 2 158 PF16046.5 FAM76 Family 196 289 300 6.0 6.6 0 No_clan
Glyma.05G043700.1.p 67 186 60 267 PF10146.9 zf-C4H2 Family 9 127 213 9.7 0.94 0 No_clan
Glyma.05G043700.1.p 74 155 51 188 PF06785.11 UPF0242 Family 62 143 193 8.7 1.8 0 No_clan
Glyma.05G043700.1.p 93 185 91 189 PF11068.8 YlqD Family 17 102 131 10.0 0.87 0 No_clan
Glyma.05G043700.1.p 131 175 130 197 PF14197.6 Cep57_CLD_2 Family 3 43 67 10.7 0.43 0 No_clan
Glyma.05G043700.1.p 134 187 119 204 PF16146.5 DUF4854 Family 15 67 105 11.1 0.38 0 No_clan
Glyma.05G043700.1.p 222 258 220 258 PF00400.32 WD40 Repeat 3 38 38 13.8 0.084 1 CL0186
Glyma.05G043700.1.p 274 320 254 334 PF07419.12 PilM Family 56 103 135 6.3 10 0 CL0327
Glyma.05G043700.1.p 306 343 304 343 PF00400.32 WD40 Repeat 3 38 38 23.6 6.5e-05 1 CL0186
Glyma.05G043700.1.p 348 384 347 384 PF00400.32 WD40 Repeat 2 38 38 24.2 4.2e-05 1 CL0186
Glyma.05G043700.1.p 389 420 388 426 PF00400.32 WD40 Repeat 2 32 38 10.5 0.89 0 CL0186
Glyma.05G043700.1.p 451 472 422 472 PF00400.32 WD40 Repeat 15 38 38 17.7 0.005 1 CL0186
Glyma.05G043700.1.p 477 513 476 514 PF00400.32 WD40 Repeat 2 37 38 13.7 0.092 1 CL0186
Glyma.17G126200.1.p 40 175 28 205 PF02601.15 Exonuc_VII_L Family 133 245 304 8.2 1.6 0 No_clan
Glyma.17G126200.1.p 41 146 33 153 PF08702.10 Fib_alpha Coiled-coil 22 127 143 7.7 3.9 0 No_clan
Glyma.17G126200.1.p 48 173 2 173 PF08614.11 ATG16 Coiled-coil 75 200 200 61.7 1.1e-16 1 No_clan
Glyma.17G126200.1.p 50 128 46 136 PF11155.8 DUF2935 Domain 30 98 122 15.0 0.023 0 No_clan
Glyma.17G126200.1.p 52 196 34 221 PF01496.19 V_ATPase_I Family 35 158 813 7.7 0.73 0 No_clan
Glyma.17G126200.1.p 66 185 59 273 PF10146.9 zf-C4H2 Family 8 126 213 12.4 0.15 0 No_clan
Glyma.17G126200.1.p 95 149 86 166 PF07889.12 DUF1664 Coiled-coil 40 94 124 8.0 2.7 0 No_clan
Glyma.17G126200.1.p 131 175 129 197 PF14197.6 Cep57_CLD_2 Family 3 43 67 13.6 0.055 0 No_clan
Glyma.17G126200.1.p 222 258 220 258 PF00400.32 WD40 Repeat 3 38 38 14.3 0.056 1 CL0186
Glyma.17G126200.1.p 306 343 304 343 PF00400.32 WD40 Repeat 3 38 38 23.6 6.5e-05 1 CL0186
Glyma.17G126200.1.p 357 406 337 409 PF12894.7 ANAPC4_WD40 Repeat 39 89 92 22.0 0.00015 1 CL0186
Glyma.17G126200.1.p 451 472 422 472 PF00400.32 WD40 Repeat 15 38 38 17.7 0.005 1 CL0186
Glyma.17G126200.1.p 477 513 476 514 PF00400.32 WD40 Repeat 2 37 38 12.7 0.19 1 CL0186
Glyma.17G126200.2.p 40 175 28 205 PF02601.15 Exonuc_VII_L Family 133 245 304 8.2 1.6 0 No_clan
Glyma.17G126200.2.p 41 146 33 153 PF08702.10 Fib_alpha Coiled-coil 22 127 143 7.7 3.9 0 No_clan
Glyma.17G126200.2.p 48 173 2 173 PF08614.11 ATG16 Coiled-coil 75 200 200 61.7 1.1e-16 1 No_clan
Glyma.17G126200.2.p 50 128 46 136 PF11155.8 DUF2935 Domain 30 98 122 15.0 0.023 0 No_clan
Glyma.17G126200.2.p 52 196 34 221 PF01496.19 V_ATPase_I Family 35 158 813 7.7 0.73 0 No_clan
Glyma.17G126200.2.p 66 185 59 273 PF10146.9 zf-C4H2 Family 8 126 213 12.4 0.15 0 No_clan
Glyma.17G126200.2.p 95 149 86 166 PF07889.12 DUF1664 Coiled-coil 40 94 124 8.0 2.7 0 No_clan
Glyma.17G126200.2.p 131 175 129 197 PF14197.6 Cep57_CLD_2 Family 3 43 67 13.6 0.055 0 No_clan
Glyma.17G126200.2.p 222 258 220 258 PF00400.32 WD40 Repeat 3 38 38 14.3 0.056 1 CL0186
Glyma.17G126200.2.p 306 343 304 343 PF00400.32 WD40 Repeat 3 38 38 23.6 6.5e-05 1 CL0186
Glyma.17G126200.2.p 357 406 337 409 PF12894.7 ANAPC4_WD40 Repeat 39 89 92 22.0 0.00015 1 CL0186
Glyma.17G126200.2.p 451 472 422 472 PF00400.32 WD40 Repeat 15 38 38 17.7 0.005 1 CL0186
Glyma.17G126200.2.p 477 513 476 514 PF00400.32 WD40 Repeat 2 37 38 12.7 0.19 1 CL0186
Glyma.17G126200.3.p 40 175 28 205 PF02601.15 Exonuc_VII_L Family 133 245 304 8.2 1.6 0 No_clan
Glyma.17G126200.3.p 41 146 33 153 PF08702.10 Fib_alpha Coiled-coil 22 127 143 7.7 3.9 0 No_clan
Glyma.17G126200.3.p 48 173 2 173 PF08614.11 ATG16 Coiled-coil 75 200 200 61.7 1.1e-16 1 No_clan
Glyma.17G126200.3.p 50 128 46 136 PF11155.8 DUF2935 Domain 30 98 122 15.0 0.023 0 No_clan
Glyma.17G126200.3.p 52 196 34 221 PF01496.19 V_ATPase_I Family 35 158 813 7.7 0.73 0 No_clan
Glyma.17G126200.3.p 66 185 59 273 PF10146.9 zf-C4H2 Family 8 126 213 12.4 0.15 0 No_clan
Glyma.17G126200.3.p 95 149 86 166 PF07889.12 DUF1664 Coiled-coil 40 94 124 8.0 2.7 0 No_clan
Glyma.17G126200.3.p 131 175 129 197 PF14197.6 Cep57_CLD_2 Family 3 43 67 13.6 0.055 0 No_clan
Glyma.17G126200.3.p 222 258 220 258 PF00400.32 WD40 Repeat 3 38 38 14.3 0.056 1 CL0186
Glyma.17G126200.3.p 306 343 304 343 PF00400.32 WD40 Repeat 3 38 38 23.6 6.5e-05 1 CL0186
Glyma.17G126200.3.p 357 406 337 409 PF12894.7 ANAPC4_WD40 Repeat 39 89 92 22.0 0.00015 1 CL0186
Glyma.17G126200.3.p 451 472 422 472 PF00400.32 WD40 Repeat 15 38 38 17.7 0.005 1 CL0186
Glyma.17G126200.3.p 477 513 476 514 PF00400.32 WD40 Repeat 2 37 38 12.7 0.19 1 CL0186
Glyma.17G126200.4.p 40 175 28 205 PF02601.15 Exonuc_VII_L Family 133 245 304 8.2 1.6 0 No_clan
Glyma.17G126200.4.p 41 146 33 153 PF08702.10 Fib_alpha Coiled-coil 22 127 143 7.7 3.9 0 No_clan
Glyma.17G126200.4.p 48 173 2 173 PF08614.11 ATG16 Coiled-coil 75 200 200 61.7 1.1e-16 1 No_clan
Glyma.17G126200.4.p 50 128 46 136 PF11155.8 DUF2935 Domain 30 98 122 15.0 0.023 0 No_clan
Glyma.17G126200.4.p 52 196 34 221 PF01496.19 V_ATPase_I Family 35 158 813 7.7 0.73 0 No_clan
Glyma.17G126200.4.p 66 185 59 273 PF10146.9 zf-C4H2 Family 8 126 213 12.4 0.15 0 No_clan
Glyma.17G126200.4.p 95 149 86 166 PF07889.12 DUF1664 Coiled-coil 40 94 124 8.0 2.7 0 No_clan
Glyma.17G126200.4.p 131 175 129 197 PF14197.6 Cep57_CLD_2 Family 3 43 67 13.6 0.055 0 No_clan
Glyma.17G126200.4.p 222 258 220 258 PF00400.32 WD40 Repeat 3 38 38 14.3 0.056 1 CL0186
Glyma.17G126200.4.p 306 343 304 343 PF00400.32 WD40 Repeat 3 38 38 23.6 6.5e-05 1 CL0186
Glyma.17G126200.4.p 357 406 337 409 PF12894.7 ANAPC4_WD40 Repeat 39 89 92 22.0 0.00015 1 CL0186
Glyma.17G126200.4.p 451 472 422 472 PF00400.32 WD40 Repeat 15 38 38 17.7 0.005 1 CL0186
Glyma.17G126200.4.p 477 513 476 514 PF00400.32 WD40 Repeat 2 37 38 12.7 0.19 1 CL0186
Medtr3g075400.1 19 119 11 122 PF07926.12 TPR_MLP1_2 Coiled-coil 10 106 129 8.5 1.9 0 No_clan
Medtr3g075400.1 42 161 37 165 PF10473.9 CENP-F_leu_zip Coiled-coil 17 136 140 9.8 0.74 0 No_clan
Medtr3g075400.1 42 188 27 212 PF01496.19 V_ATPase_I Family 30 175 813 6.9 1.3 0 No_clan
Medtr3g075400.1 44 168 7 168 PF08614.11 ATG16 Coiled-coil 76 200 200 39.9 5e-10 1 No_clan
Medtr3g075400.1 44 123 23 200 PF11155.8 DUF2935 Domain 29 98 122 6.9 7.4 0 No_clan
Medtr3g075400.1 56 116 52 121 PF10241.9 KxDL Domain 9 66 86 11.6 0.25 0 No_clan
Medtr3g075400.1 61 180 56 246 PF10146.9 zf-C4H2 Family 8 121 213 10.3 0.62 0 No_clan
Medtr3g075400.1 69 183 54 196 PF06818.15 Fez1 Coiled-coil 30 146 198 7.1 6.7 0 No_clan
Medtr3g075400.1 77 176 70 192 PF07926.12 TPR_MLP1_2 Coiled-coil 8 107 129 10.2 0.58 0 No_clan
Medtr3g075400.1 87 141 85 150 PF07989.11 Cnn_1N Domain 3 58 73 7.6 4.3 0 No_clan
Medtr3g075400.1 216 253 215 253 PF00400.32 WD40 Repeat 2 38 38 16.8 0.0093 1 CL0186
Medtr3g075400.1 302 338 299 338 PF00400.32 WD40 Repeat 4 38 38 23.4 7.9e-05 1 CL0186
Medtr3g075400.1 343 379 342 379 PF00400.32 WD40 Repeat 2 38 38 26.5 8.3e-06 1 CL0186
Medtr3g075400.1 384 415 383 421 PF00400.32 WD40 Repeat 2 32 38 10.2 1.1 0 CL0186
Medtr3g075400.1 446 467 427 467 PF00400.32 WD40 Repeat 15 38 38 14.8 0.039 1 CL0186
Medtr3g075400.1 474 508 471 509 PF00400.32 WD40 Repeat 4 37 38 13.8 0.084 1 CL0186
Medtr4g007500.1 26 87 21 95 PF15136.6 UPF0449 Family 30 92 101 12.1 0.2 0 No_clan
Medtr4g007500.1 41 129 34 172 PF06785.11 UPF0242 Family 56 144 193 9.6 0.88 0 No_clan
Medtr4g007500.1 43 152 37 166 PF08317.11 Spc7 Coiled-coil 173 280 310 6.3 3.9 0 No_clan
Medtr4g007500.1 45 187 29 200 PF01496.19 V_ATPase_I Family 57 193 813 5.5 3.3 0 No_clan
Medtr4g007500.1 59 146 40 158 PF15908.5 HMMR_C Family 53 140 157 10.8 0.43 0 No_clan
Medtr4g007500.1 64 124 57 136 PF06156.13 YabA Family 8 68 102 8.6 2.8 0 No_clan
Medtr4g007500.1 65 154 52 171 PF06810.11 Phage_GP20 Family 12 103 149 11.7 0.16 0 No_clan
Medtr4g007500.1 67 117 43 157 PF07889.12 DUF1664 Coiled-coil 44 94 124 12.7 0.098 0 No_clan
Medtr4g007500.1 68 141 41 141 PF08614.11 ATG16 Coiled-coil 127 200 200 24.8 2.2e-05 0 No_clan
Medtr4g007500.1 69 173 41 178 PF06745.13 ATPase Domain 56 150 231 7.9 1.8 0 CL0023
Medtr4g007500.1 70 133 41 143 PF06148.11 COG2 Family 61 124 133 10.5 0.47 0 CL0295
Medtr4g007500.1 86 147 78 160 PF06156.13 YabA Family 9 70 102 7.6 5.9 0 No_clan
Medtr4g007500.1 99 143 97 166 PF14197.6 Cep57_CLD_2 Family 3 43 67 10.0 0.74 0 No_clan
Medtr4g007500.1 189 225 188 225 PF00400.32 WD40 Repeat 2 37 38 12.5 0.21 1 CL0186
Medtr4g007500.1 242 280 241 280 PF00400.32 WD40 Repeat 2 38 38 26.1 1e-05 1 CL0186
Medtr4g007500.1 295 321 284 321 PF00400.32 WD40 Repeat 13 38 38 23.9 5.3e-05 1 CL0186
Medtr4g007500.1 327 357 325 362 PF00400.32 WD40 Repeat 3 32 38 10.5 0.91 0 CL0186
Medtr4g104380.1 47 164 34 215 PF02601.15 Exonuc_VII_L Family 140 241 304 7.3 3.1 0 No_clan
Medtr4g104380.1 54 173 47 173 PF08614.11 ATG16 Coiled-coil 81 200 200 47.0 3.5e-12 1 No_clan
Medtr4g104380.1 54 199 44 205 PF14362.6 DUF4407 Family 118 258 298 10.2 0.33 0 No_clan
Medtr4g104380.1 56 169 45 227 PF01496.19 V_ATPase_I Family 39 146 813 4.6 6.3 0 No_clan
Medtr4g104380.1 65 184 57 217 PF10186.9 Atg14 Family 15 127 319 7.7 1.7 0 CL0551
Medtr4g104380.1 67 183 49 201 PF08317.11 Spc7 Coiled-coil 162 279 310 7.1 2.2 0 No_clan
Medtr4g104380.1 68 185 61 263 PF10146.9 zf-C4H2 Family 10 126 213 12.1 0.17 0 No_clan
Medtr4g104380.1 72 188 51 215 PF06818.15 Fez1 Coiled-coil 29 142 198 10.5 0.62 0 No_clan
Medtr4g104380.1 77 155 45 188 PF06785.11 UPF0242 Family 65 141 193 9.3 1.1 0 No_clan
Medtr4g104380.1 85 148 15 177 PF16046.5 FAM76 Family 229 293 300 10.4 0.31 0 No_clan
Medtr4g104380.1 85 152 48 159 PF04799.13 Fzo_mitofusin Family 83 150 161 7.9 2.1 0 No_clan
Medtr4g104380.1 90 151 90 160 PF07989.11 Cnn_1N Domain 1 63 73 13.7 0.052 0 No_clan
Medtr4g104380.1 92 186 80 194 PF06810.11 Phage_GP20 Family 9 103 149 13.2 0.058 0 No_clan
Medtr4g104380.1 93 155 88 188 PF11068.8 YlqD Family 17 80 131 10.3 0.69 0 No_clan
Medtr4g104380.1 95 149 84 169 PF07889.12 DUF1664 Coiled-coil 40 94 124 10.8 0.37 0 No_clan
Medtr4g104380.1 97 154 88 188 PF06156.13 YabA Family 9 66 102 8.7 2.6 0 No_clan
Medtr4g104380.1 102 189 63 196 PF05852.11 DUF848 Family 52 138 145 7.9 3 0 No_clan
Medtr4g104380.1 103 164 53 175 PF06148.11 COG2 Family 62 123 133 7.5 4 0 CL0295
Medtr4g104380.1 131 175 129 198 PF14197.6 Cep57_CLD_2 Family 3 43 67 9.2 1.3 0 No_clan
Medtr4g104380.1 221 258 220 258 PF00400.32 WD40 Repeat 2 38 38 18.5 0.0027 1 CL0186
Medtr4g104380.1 306 343 304 343 PF00400.32 WD40 Repeat 3 38 38 25.3 1.9e-05 1 CL0186
Medtr4g104380.1 359 384 349 384 PF00400.32 WD40 Repeat 13 38 38 22.4 0.00015 1 CL0186
Medtr4g104380.1 390 420 388 426 PF00400.32 WD40 Repeat 3 32 38 10.2 1.1 0 CL0186
Medtr4g104380.1 440 472 427 472 PF00400.32 WD40 Repeat 13 38 38 20.7 0.00054 1 CL0186
Medtr4g104380.1 477 514 476 514 PF00400.32 WD40 Repeat 2 38 38 16.4 0.013 1 CL0186
Phvul.003G207100.1.p 46 161 7 202 PF14362.6 DUF4407 Family 132 247 298 6.3 5.3 0 No_clan
Phvul.003G207100.1.p 48 173 12 173 PF08614.11 ATG16 Coiled-coil 75 200 200 66.7 3.3e-18 1 No_clan
Phvul.003G207100.1.p 50 128 43 131 PF11155.8 DUF2935 Domain 30 98 122 16.6 0.0075 0 No_clan
Phvul.003G207100.1.p 51 182 39 197 PF08317.11 Spc7 Coiled-coil 150 278 310 5.8 5.4 0 No_clan
Phvul.003G207100.1.p 51 151 46 211 PF13166.6 AAA_13 Domain 280 375 713 5.5 5.7 0 CL0023
Phvul.003G207100.1.p 52 150 48 154 PF04799.13 Fzo_mitofusin Family 59 155 161 7.9 2 0 No_clan
Phvul.003G207100.1.p 53 160 45 166 PF07926.12 TPR_MLP1_2 Coiled-coil 25 125 129 6.5 8.2 0 No_clan
Phvul.003G207100.1.p 54 127 40 136 PF07246.11 Phlebovirus_NSM Family 168 240 264 11.7 0.12 0 No_clan
Phvul.003G207100.1.p 57 170 40 214 PF01496.19 V_ATPase_I Family 40 150 813 4.1 9.1 0 No_clan
Phvul.003G207100.1.p 58 153 8 208 PF10186.9 Atg14 Family 26 131 319 6.2 4.6 0 CL0551
Phvul.003G207100.1.p 62 127 45 144 PF02454.16 Sigma_1s Family 36 101 116 11.2 0.27 0 No_clan
Phvul.003G207100.1.p 80 123 71 125 PF14197.6 Cep57_CLD_2 Family 20 65 67 8.4 2.2 0 No_clan
Phvul.003G207100.1.p 83 160 81 197 PF07926.12 TPR_MLP1_2 Coiled-coil 52 125 129 6.9 6.1 0 No_clan
Phvul.003G207100.1.p 88 127 83 130 PF07989.11 Cnn_1N Domain 28 67 73 9.8 0.84 0 No_clan
Phvul.003G207100.1.p 91 186 80 207 PF06810.11 Phage_GP20 Family 8 103 149 15.0 0.016 0 No_clan
Phvul.003G207100.1.p 93 144 78 154 PF06103.11 DUF948 Family 37 88 89 7.2 6 0 No_clan
Phvul.003G207100.1.p 95 149 86 160 PF07889.12 DUF1664 Coiled-coil 40 94 124 11.7 0.2 0 No_clan
Phvul.003G207100.1.p 96 153 91 180 PF06156.13 YabA Family 8 65 102 10.4 0.79 0 No_clan
Phvul.003G207100.1.p 97 119 94 131 PF01166.18 TSC22 Family 22 44 57 7.4 5.3 0 No_clan
Phvul.003G207100.1.p 99 155 87 171 PF09537.10 DUF2383 Domain 30 86 111 10.7 0.52 0 CL0044
Phvul.003G207100.1.p 131 175 130 196 PF14197.6 Cep57_CLD_2 Family 3 43 67 13.1 0.079 0 No_clan
Phvul.003G207100.1.p 222 258 220 258 PF00400.32 WD40 Repeat 3 38 38 14.3 0.056 1 CL0186
Phvul.003G207100.1.p 306 343 304 343 PF00400.32 WD40 Repeat 3 38 38 23.6 6.5e-05 1 CL0186
Phvul.003G207100.1.p 358 405 339 409 PF12894.7 ANAPC4_WD40 Repeat 40 88 92 20.9 0.00033 0 CL0186
Phvul.003G207100.1.p 451 472 422 472 PF00400.32 WD40 Repeat 15 38 38 15.7 0.021 1 CL0186
Phvul.003G207100.1.p 477 513 476 514 PF00400.32 WD40 Repeat 2 37 38 11.0 0.64 0 CL0186
Phvul.003G207100.2.p 46 161 7 202 PF14362.6 DUF4407 Family 132 247 298 6.3 5.3 0 No_clan
Phvul.003G207100.2.p 48 173 12 173 PF08614.11 ATG16 Coiled-coil 75 200 200 66.7 3.3e-18 1 No_clan
Phvul.003G207100.2.p 50 128 43 131 PF11155.8 DUF2935 Domain 30 98 122 16.6 0.0075 0 No_clan
Phvul.003G207100.2.p 51 182 39 197 PF08317.11 Spc7 Coiled-coil 150 278 310 5.8 5.4 0 No_clan
Phvul.003G207100.2.p 51 151 46 211 PF13166.6 AAA_13 Domain 280 375 713 5.5 5.7 0 CL0023
Phvul.003G207100.2.p 52 150 48 154 PF04799.13 Fzo_mitofusin Family 59 155 161 7.9 2 0 No_clan
Phvul.003G207100.2.p 53 160 45 166 PF07926.12 TPR_MLP1_2 Coiled-coil 25 125 129 6.5 8.2 0 No_clan
Phvul.003G207100.2.p 54 127 40 136 PF07246.11 Phlebovirus_NSM Family 168 240 264 11.7 0.12 0 No_clan
Phvul.003G207100.2.p 57 170 40 214 PF01496.19 V_ATPase_I Family 40 150 813 4.1 9.1 0 No_clan
Phvul.003G207100.2.p 58 153 8 208 PF10186.9 Atg14 Family 26 131 319 6.2 4.6 0 CL0551
Phvul.003G207100.2.p 62 127 45 144 PF02454.16 Sigma_1s Family 36 101 116 11.2 0.27 0 No_clan
Phvul.003G207100.2.p 80 123 71 125 PF14197.6 Cep57_CLD_2 Family 20 65 67 8.4 2.2 0 No_clan
Phvul.003G207100.2.p 83 160 81 197 PF07926.12 TPR_MLP1_2 Coiled-coil 52 125 129 6.9 6.1 0 No_clan
Phvul.003G207100.2.p 88 127 83 130 PF07989.11 Cnn_1N Domain 28 67 73 9.8 0.84 0 No_clan
Phvul.003G207100.2.p 91 186 80 207 PF06810.11 Phage_GP20 Family 8 103 149 15.0 0.016 0 No_clan
Phvul.003G207100.2.p 93 144 78 154 PF06103.11 DUF948 Family 37 88 89 7.2 6 0 No_clan
Phvul.003G207100.2.p 95 149 86 160 PF07889.12 DUF1664 Coiled-coil 40 94 124 11.7 0.2 0 No_clan
Phvul.003G207100.2.p 96 153 91 180 PF06156.13 YabA Family 8 65 102 10.4 0.79 0 No_clan
Phvul.003G207100.2.p 97 119 94 131 PF01166.18 TSC22 Family 22 44 57 7.4 5.3 0 No_clan
Phvul.003G207100.2.p 99 155 87 171 PF09537.10 DUF2383 Domain 30 86 111 10.7 0.52 0 CL0044
Phvul.003G207100.2.p 131 175 130 196 PF14197.6 Cep57_CLD_2 Family 3 43 67 13.1 0.079 0 No_clan
Phvul.003G207100.2.p 222 258 220 258 PF00400.32 WD40 Repeat 3 38 38 14.3 0.056 1 CL0186
Phvul.003G207100.2.p 306 343 304 343 PF00400.32 WD40 Repeat 3 38 38 23.6 6.5e-05 1 CL0186
Phvul.003G207100.2.p 358 405 339 409 PF12894.7 ANAPC4_WD40 Repeat 40 88 92 20.9 0.00033 0 CL0186
Phvul.003G207100.2.p 451 472 422 472 PF00400.32 WD40 Repeat 15 38 38 15.7 0.021 1 CL0186
Phvul.003G207100.2.p 477 513 476 514 PF00400.32 WD40 Repeat 2 37 38 11.0 0.64 0 CL0186
ATG18
<seq id> <alignment start> <alignment end> <envelope start> <envelope end> <hmm acc> <hmm name> <type> <hmm start> <hmm end> <hmm length> <bit score> <E-value> <significance> <clan> <predicted_active_site_residues>
AT1G03380.1 370 397 368 406 PF00400.32 WD40 Repeat 3 29 38 16.3 0.013 0 CL0186
AT1G03380.1 438 507 425 510 PF15907.5 Itfg2 Family 17 80 334 10.9 0.16 0 CL0186
AT1G03380.1 512 755 512 755 PF12490.8 BCAS3 Family 1 246 246 259.6 2.7e-77 1 No_clan
AT1G54710.1 375 400 371 409 PF00400.32 WD40 Repeat 5 29 38 15.3 0.028 1 CL0186
AT1G54710.1 443 470 430 471 PF00400.32 WD40 Repeat 12 37 38 9.8 1.6 0 CL0186
AT1G54710.1 517 736 517 736 PF12490.8 BCAS3 Family 1 246 246 178.2 2e-52 1 No_clan
AT1G54710.2 254 279 250 288 PF00400.32 WD40 Repeat 5 29 38 15.5 0.024 1 CL0186
AT1G54710.2 322 349 309 350 PF00400.32 WD40 Repeat 12 37 38 10.0 1.3 0 CL0186
AT1G54710.2 396 615 396 615 PF12490.8 BCAS3 Family 1 246 246 178.5 1.6e-52 1 No_clan
AT2G40810.1 180 240 168 246 PF12894.7 ANAPC4_WD40 Repeat 15 76 92 9.1 1.6 0 CL0186
AT2G40810.1 248 273 238 274 PF00400.32 WD40 Repeat 12 37 38 15.6 0.023 1 CL0186
AT2G40810.2 180 241 168 247 PF12894.7 ANAPC4_WD40 Repeat 15 77 92 9.2 1.5 0 CL0186
AT2G40810.2 248 273 238 274 PF00400.32 WD40 Repeat 12 37 38 15.6 0.023 1 CL0186
AT2G40810.3 123 148 112 149 PF00400.32 WD40 Repeat 12 37 38 16.3 0.013 0 CL0186
AT3G56440.1 185 244 173 250 PF12894.7 ANAPC4_WD40 Repeat 16 76 92 8.9 1.9 0 CL0186
AT3G56440.1 252 277 242 278 PF00400.32 WD40 Repeat 12 37 38 15.6 0.023 0 CL0186
AT3G62770.1 222 289 217 294 PF12894.7 ANAPC4_WD40 Repeat 10 78 92 14.6 0.03 0 CL0186
AT3G62770.1 295 320 281 320 PF00400.32 WD40 Repeat 12 37 38 18.3 0.0032 1 CL0186
AT3G62770.3 222 289 217 294 PF12894.7 ANAPC4_WD40 Repeat 10 78 92 14.8 0.027 0 CL0186
AT3G62770.3 295 320 281 320 PF00400.32 WD40 Repeat 12 37 38 18.4 0.003 1 CL0186
AT4G30510.1 176 204 170 205 PF00400.32 WD40 Repeat 7 34 38 9.2 2.4 0 CL0186
AT4G30510.2 93 147 68 168 PF08553.10 VID27 Domain 157 209 356 10.2 0.28 0 CL0186
AT5G05150.1 184 246 173 264 PF12894.7 ANAPC4_WD40 Repeat 16 79 92 17.9 0.0028 0 CL0186
AT5G05150.1 252 276 237 277 PF00400.32 WD40 Repeat 13 37 38 10.2 1.1 0 CL0186
AT5G54730.1 340 366 337 375 PF00400.32 WD40 Repeat 4 29 38 11.6 0.4 0 CL0186
AT5G54730.1 394 435 379 441 PF12894.7 ANAPC4_WD40 Repeat 28 69 92 8.3 2.9 0 CL0186
AT5G54730.1 441 686 440 686 PF12490.8 BCAS3 Family 2 246 246 235.2 7.6e-70 1 No_clan
AT5G54730.2 228 254 225 263 PF00400.32 WD40 Repeat 4 29 38 11.9 0.33 0 CL0186
AT5G54730.2 282 323 266 329 PF12894.7 ANAPC4_WD40 Repeat 28 69 92 8.6 2.3 0 CL0186
AT5G54730.2 329 574 328 574 PF12490.8 BCAS3 Family 2 246 246 235.7 5.5e-70 1 No_clan
Glyma.02G207500.1.p 20 121 5 130 PF13360.6 PQQ_2 Domain 39 132 237 11.9 0.12 0 CL0186
Glyma.02G207500.2.p 20 121 5 130 PF13360.6 PQQ_2 Domain 39 132 237 11.9 0.12 0 CL0186
Glyma.03G148700.1.p 358 386 355 394 PF00400.32 WD40 Repeat 4 31 38 16.7 0.0097 0 CL0186
Glyma.03G148700.1.p 417 454 413 455 PF00400.32 WD40 Repeat 5 37 38 9.2 2.4 0 CL0186
Glyma.03G148700.1.p 501 744 501 744 PF12490.8 BCAS3 Family 1 246 246 255.0 6.9e-76 1 No_clan
Glyma.03G212100.1.p 222 281 209 286 PF12894.7 ANAPC4_WD40 Repeat 18 78 92 11.2 0.34 0 CL0186
Glyma.03G212100.1.p 282 312 273 313 PF00400.32 WD40 Repeat 9 37 38 17.8 0.0044 1 CL0186
Glyma.03G212100.2.p 221 281 209 286 PF12894.7 ANAPC4_WD40 Repeat 17 78 92 11.3 0.32 0 CL0186
Glyma.03G212100.2.p 282 312 273 313 PF00400.32 WD40 Repeat 9 37 38 17.9 0.0041 1 CL0186
Glyma.04G224300.1.p 271 295 260 296 PF00400.32 WD40 Repeat 13 37 38 12.3 0.25 0 CL0186
Glyma.04G224300.2.p 271 295 260 296 PF00400.32 WD40 Repeat 13 37 38 12.3 0.25 0 CL0186
Glyma.04G224300.3.p 271 295 260 296 PF00400.32 WD40 Repeat 13 37 38 12.3 0.25 0 CL0186
Glyma.06G140400.1.p 202 263 189 269 PF12894.7 ANAPC4_WD40 Repeat 14 76 92 6.6 9.8 0 CL0186
Glyma.06G140400.1.p 272 296 261 297 PF00400.32 WD40 Repeat 13 37 38 16.7 0.01 1 CL0186
Glyma.06G140400.2.p 193 254 180 259 PF12894.7 ANAPC4_WD40 Repeat 14 76 92 6.5 10 0 CL0186
Glyma.06G140400.2.p 263 287 252 288 PF00400.32 WD40 Repeat 13 37 38 16.7 0.0098 1 CL0186
Glyma.06G140400.3.p 202 263 189 269 PF12894.7 ANAPC4_WD40 Repeat 14 76 92 6.6 9.8 0 CL0186
Glyma.06G140400.3.p 272 296 261 297 PF00400.32 WD40 Repeat 13 37 38 16.7 0.01 1 CL0186
Glyma.06G267000.1.p 387 416 384 423 PF00400.32 WD40 Repeat 4 32 38 15.9 0.017 0 CL0186
Glyma.06G267000.1.p 458 474 454 479 PF07676.12 PD40 Repeat 14 30 38 12.1 0.14 0 CL0186
Glyma.06G267000.1.p 532 773 532 773 PF12490.8 BCAS3 Family 1 246 246 263.7 1.5e-78 1 No_clan
Glyma.10G126200.1.p 14 42 5 47 PF01043.20 SecA_PP_bind Domain 72 98 111 12.9 0.13 0 No_clan
Glyma.10G152500.1.p 195 221 187 226 PF00400.32 WD40 Repeat 9 34 38 10.0 1.4 0 CL0186
Glyma.10G152500.1.p 239 270 230 270 PF00400.32 WD40 Repeat 9 38 38 23.2 8.6e-05 1 CL0186
Glyma.10G152500.2.p 195 221 187 226 PF00400.32 WD40 Repeat 9 34 38 10.0 1.4 0 CL0186
Glyma.10G152500.2.p 239 270 230 270 PF00400.32 WD40 Repeat 9 38 38 23.2 8.6e-05 1 CL0186
Glyma.10G152500.3.p 195 221 187 226 PF00400.32 WD40 Repeat 9 34 38 10.0 1.4 0 CL0186
Glyma.10G152500.3.p 239 270 230 270 PF00400.32 WD40 Repeat 9 38 38 23.2 8.6e-05 1 CL0186
Glyma.10G157700.1.p 365 391 362 401 PF00400.32 WD40 Repeat 4 29 38 15.8 0.019 1 CL0186
Glyma.10G157700.1.p 424 461 420 462 PF00400.32 WD40 Repeat 5 37 38 11.2 0.54 0 CL0186
Glyma.10G157700.1.p 510 746 510 746 PF12490.8 BCAS3 Family 1 246 246 238.5 7.8e-71 1 No_clan
Glyma.12G136000.1.p 386 415 383 422 PF00400.32 WD40 Repeat 4 32 38 16.7 0.01 0 CL0186
Glyma.12G136000.1.p 457 473 453 478 PF07676.12 PD40 Repeat 14 30 38 12.1 0.14 0 CL0186
Glyma.12G136000.1.p 531 772 531 772 PF12490.8 BCAS3 Family 1 246 246 283.6 1.3e-84 1 No_clan
Glyma.12G214600.1.p 411 432 403 442 PF00400.32 WD40 Repeat 9 29 38 11.7 0.38 0 CL0186
Glyma.12G214600.1.p 477 493 470 498 PF07676.12 PD40 Repeat 14 30 38 12.2 0.13 0 CL0186
Glyma.12G214600.1.p 551 787 551 787 PF12490.8 BCAS3 Family 1 246 246 272.0 4.4e-81 1 No_clan
Glyma.12G214600.2.p 200 264 72 272 PF17076.5 SBE2 Family 202 266 820 11.8 0.05 0 No_clan
Glyma.12G214600.2.p 411 432 403 442 PF00400.32 WD40 Repeat 9 29 38 11.9 0.33 0 CL0186
Glyma.12G214600.2.p 477 493 470 498 PF07676.12 PD40 Repeat 14 30 38 12.4 0.12 0 CL0186
Glyma.12G214600.2.p 551 787 551 787 PF12490.8 BCAS3 Family 1 246 246 272.4 3.5e-81 1 No_clan
Glyma.12G214600.3.p 200 264 72 272 PF17076.5 SBE2 Family 202 266 820 11.8 0.05 0 No_clan
Glyma.12G214600.3.p 411 432 403 442 PF00400.32 WD40 Repeat 9 29 38 11.9 0.33 0 CL0186
Glyma.12G214600.3.p 477 493 470 498 PF07676.12 PD40 Repeat 14 30 38 12.4 0.12 0 CL0186
Glyma.12G214600.3.p 551 787 551 787 PF12490.8 BCAS3 Family 1 246 246 272.4 3.5e-81 1 No_clan
Glyma.13G287000.1.p 403 427 398 437 PF00400.32 WD40 Repeat 6 29 38 12.6 0.19 0 CL0186
Glyma.13G287000.1.p 472 488 465 493 PF07676.12 PD40 Repeat 14 30 38 12.2 0.13 0 CL0186
Glyma.13G287000.1.p 546 781 546 781 PF12490.8 BCAS3 Family 1 246 246 275.0 5.6e-82 1 No_clan
Glyma.13G287000.2.p 403 427 398 437 PF00400.32 WD40 Repeat 6 29 38 12.8 0.17 0 CL0186
Glyma.13G287000.2.p 472 488 465 493 PF07676.12 PD40 Repeat 14 30 38 12.4 0.12 0 CL0186
Glyma.13G287000.2.p 546 781 546 781 PF12490.8 BCAS3 Family 1 246 246 275.3 4.5e-82 1 No_clan
Glyma.13G287000.3.p 403 427 398 437 PF00400.32 WD40 Repeat 6 29 38 12.6 0.19 0 CL0186
Glyma.13G287000.3.p 472 488 465 493 PF07676.12 PD40 Repeat 14 30 38 12.2 0.13 0 CL0186
Glyma.13G287000.3.p 546 781 546 781 PF12490.8 BCAS3 Family 1 246 246 275.0 5.6e-82 1 No_clan
Glyma.16G109400.1.p 112 128 107 130 PF01097.18 Defensin_2 Domain 7 23 34 11.9 0.16 0 CL0054
Glyma.17G070200.10.p 20 127 6 130 PF13360.6 PQQ_2 Domain 39 138 237 11.3 0.19 0 CL0186
Glyma.17G070200.11.p 20 127 6 130 PF13360.6 PQQ_2 Domain 39 138 237 11.3 0.19 0 CL0186
Glyma.17G070200.12.p 20 127 6 131 PF13360.6 PQQ_2 Domain 39 138 237 12.3 0.091 0 CL0186
Glyma.17G070200.1.p 20 127 6 130 PF13360.6 PQQ_2 Domain 39 138 237 11.3 0.19 0 CL0186
Glyma.17G070200.5.p 20 127 6 130 PF13360.6 PQQ_2 Domain 39 138 237 11.5 0.16 0 CL0186
Glyma.17G070200.6.p 20 127 6 130 PF13360.6 PQQ_2 Domain 39 138 237 11.5 0.16 0 CL0186
Glyma.17G070200.7.p 20 127 6 130 PF13360.6 PQQ_2 Domain 39 138 237 11.5 0.17 0 CL0186
Glyma.17G070200.8.p 20 127 6 130 PF13360.6 PQQ_2 Domain 39 138 237 11.5 0.16 0 CL0186
Glyma.17G070200.9.p 20 127 6 130 PF13360.6 PQQ_2 Domain 39 138 237 11.3 0.18 0 CL0186
Glyma.19G152000.1.p 358 386 355 394 PF00400.32 WD40 Repeat 4 31 38 16.9 0.0085 1 CL0186
Glyma.19G152000.1.p 417 454 413 455 PF00400.32 WD40 Repeat 5 37 38 9.3 2.1 0 CL0186
Glyma.19G152000.1.p 501 744 501 744 PF12490.8 BCAS3 Family 1 246 246 260.1 1.9e-77 1 No_clan
Glyma.19G209200.1.p 221 281 206 286 PF12894.7 ANAPC4_WD40 Repeat 17 78 92 11.3 0.32 0 CL0186
Glyma.19G209200.1.p 282 312 273 313 PF00400.32 WD40 Repeat 9 37 38 18.6 0.0026 1 CL0186
Glyma.20G230900.1.p 366 392 363 402 PF00400.32 WD40 Repeat 4 29 38 16.2 0.015 1 CL0186
Glyma.20G230900.1.p 425 462 421 463 PF00400.32 WD40 Repeat 5 37 38 11.6 0.42 0 CL0186
Glyma.20G230900.1.p 511 709 511 715 PF12490.8 BCAS3 Family 1 210 246 201.2 1.8e-59 1 No_clan
Glyma.20G230900.2.p 312 338 309 348 PF00400.32 WD40 Repeat 4 29 38 16.3 0.013 1 CL0186
Glyma.20G230900.2.p 371 408 367 409 PF00400.32 WD40 Repeat 5 37 38 11.7 0.38 0 CL0186
Glyma.20G230900.2.p 457 655 457 661 PF12490.8 BCAS3 Family 1 210 246 201.4 1.6e-59 1 No_clan
Glyma.20G235800.1.p 182 226 162 239 PF16529.5 Ge1_WD40 Domain 171 214 329 8.3 1 0 CL0186
Glyma.20G235800.1.p 240 271 231 271 PF00400.32 WD40 Repeat 9 38 38 21.2 0.00038 1 CL0186
Medtr1g082300.1 363 389 360 399 PF00400.32 WD40 Repeat 4 29 38 13.0 0.15 0 CL0186
Medtr1g082300.1 422 459 416 460 PF00400.32 WD40 Repeat 5 37 38 10.5 0.92 0 CL0186
Medtr1g082300.1 510 743 509 743 PF12490.8 BCAS3 Family 2 246 246 223.7 2.5e-66 1 No_clan
Medtr1g082300.2 363 389 360 399 PF00400.32 WD40 Repeat 4 29 38 13.0 0.15 0 CL0186
Medtr1g082300.2 422 459 416 460 PF00400.32 WD40 Repeat 5 37 38 10.5 0.92 0 CL0186
Medtr1g082300.2 510 743 509 743 PF12490.8 BCAS3 Family 2 246 246 223.7 2.5e-66 1 No_clan
Medtr1g082300.3 363 389 360 399 PF00400.32 WD40 Repeat 4 29 38 13.0 0.15 0 CL0186
Medtr1g082300.3 422 459 416 460 PF00400.32 WD40 Repeat 5 37 38 10.5 0.93 0 CL0186
Medtr1g082300.3 510 743 509 743 PF12490.8 BCAS3 Family 2 246 246 223.7 2.5e-66 1 No_clan
Medtr1g083230.1 34 60 25 60 PF00400.32 WD40 Repeat 11 38 38 8.3 4.5 0 CL0186
Medtr1g083230.1 204 230 196 235 PF00400.32 WD40 Repeat 9 34 38 10.3 1 0 CL0186
Medtr1g083230.1 248 279 239 279 PF00400.32 WD40 Repeat 9 38 38 19.5 0.0013 1 CL0186
Medtr1g088855.1 90 136 81 182 PF03178.15 CPSF_A Family 91 137 322 6.8 3.5 0 CL0186
Medtr1g088855.1 145 213 138 218 PF12894.7 ANAPC4_WD40 Repeat 9 78 92 11.2 0.36 0 CL0186
Medtr1g088855.1 214 244 205 245 PF00400.32 WD40 Repeat 9 37 38 17.5 0.0055 1 CL0186
Medtr1g089110.1 348 378 345 384 PF00400.32 WD40 Repeat 4 32 38 17.2 0.0069 1 CL0186
Medtr1g089110.1 407 444 403 445 PF00400.32 WD40 Repeat 5 37 38 9.5 1.9 0 CL0186
Medtr1g089110.1 491 734 491 734 PF12490.8 BCAS3 Family 1 246 246 242.7 3.9e-72 1 No_clan
Medtr1g089110.2 348 378 345 384 PF00400.32 WD40 Repeat 4 32 38 17.2 0.0069 1 CL0186
Medtr1g089110.2 407 444 403 445 PF00400.32 WD40 Repeat 5 37 38 9.5 1.9 0 CL0186
Medtr1g089110.2 491 734 491 734 PF12490.8 BCAS3 Family 1 246 246 242.7 3.9e-72 1 No_clan
Medtr2g082770.1 179 242 160 248 PF17076.5 SBE2 Family 205 268 820 12.4 0.035 0 No_clan
Medtr2g082770.1 382 411 379 417 PF00400.32 WD40 Repeat 4 32 38 16.3 0.013 1 CL0186
Medtr2g082770.1 453 470 446 476 PF07676.12 PD40 Repeat 14 32 38 12.2 0.13 0 CL0186
Medtr2g082770.1 527 766 527 766 PF12490.8 BCAS3 Family 1 246 246 279.2 2.9e-83 1 No_clan
Medtr2g082770.2 179 242 160 248 PF17076.5 SBE2 Family 205 268 820 12.4 0.035 0 No_clan
Medtr2g082770.2 382 411 379 417 PF00400.32 WD40 Repeat 4 32 38 16.3 0.013 1 CL0186
Medtr2g082770.2 453 470 446 476 PF07676.12 PD40 Repeat 14 32 38 12.2 0.13 0 CL0186
Medtr2g082770.2 527 766 527 766 PF12490.8 BCAS3 Family 1 246 246 279.2 2.9e-83 1 No_clan
Medtr2g082770.3 179 242 160 248 PF17076.5 SBE2 Family 205 268 820 12.4 0.035 0 No_clan
Medtr2g082770.3 382 411 379 417 PF00400.32 WD40 Repeat 4 32 38 16.3 0.013 1 CL0186
Medtr2g082770.3 453 470 446 476 PF07676.12 PD40 Repeat 14 32 38 12.2 0.13 0 CL0186
Medtr2g082770.3 527 766 527 766 PF12490.8 BCAS3 Family 1 246 246 279.2 2.9e-83 1 No_clan
Medtr3g093590.1 214 263 190 268 PF12894.7 ANAPC4_WD40 Repeat 24 76 92 8.5 2.4 0 CL0186
Medtr3g093590.1 272 297 261 297 PF00400.32 WD40 Repeat 13 38 38 18.5 0.0027 1 CL0186
Medtr3g093590.2 214 263 190 268 PF12894.7 ANAPC4_WD40 Repeat 24 76 92 8.5 2.4 0 CL0186
Medtr3g093590.2 272 297 261 297 PF00400.32 WD40 Repeat 13 38 38 18.5 0.0027 1 CL0186
Medtr4g130190.1 122 150 114 151 PF00400.32 WD40 Repeat 7 34 38 8.0 5.8 0 CL0186
Medtr4g130190.2 122 150 114 151 PF00400.32 WD40 Repeat 7 34 38 8.0 5.8 0 CL0186
Medtr4g130190.3 180 208 172 209 PF00400.32 WD40 Repeat 7 34 38 7.7 7.2 0 CL0186
Medtr4g130190.4 180 208 172 209 PF00400.32 WD40 Repeat 7 34 38 7.8 6.3 0 CL0186
Medtr4g130190.5 122 150 114 151 PF00400.32 WD40 Repeat 7 34 38 8.2 4.8 0 CL0186
Medtr4g130190.6 180 208 172 209 PF00400.32 WD40 Repeat 7 34 38 7.8 6.3 0 CL0186
Medtr4g130190.7 180 208 172 209 PF00400.32 WD40 Repeat 7 34 38 8.3 4.6 0 CL0186
Medtr7g108520.1 217 276 207 280 PF12894.7 ANAPC4_WD40 Repeat 18 78 92 12.3 0.16 0 CL0186
Medtr7g108520.1 277 307 268 308 PF00400.32 WD40 Repeat 9 37 38 17.8 0.0044 1 CL0186
Medtr7g108520.2 217 276 207 280 PF12894.7 ANAPC4_WD40 Repeat 18 78 92 12.3 0.16 0 CL0186
Medtr7g108520.2 277 307 268 308 PF00400.32 WD40 Repeat 9 37 38 17.8 0.0044 1 CL0186
Medtr7g108520.3 217 276 207 281 PF12894.7 ANAPC4_WD40 Repeat 18 78 92 12.7 0.12 0 CL0186
Medtr7g108520.3 277 307 268 308 PF00400.32 WD40 Repeat 9 37 38 18.1 0.0036 1 CL0186
Phvul.001G146700.1.p 359 386 356 394 PF00400.32 WD40 Repeat 5 31 38 13.5 0.1 0 CL0186
Phvul.001G146700.1.p 417 454 413 454 PF00400.32 WD40 Repeat 5 37 38 9.4 2 0 CL0186
Phvul.001G146700.1.p 501 743 501 743 PF12490.8 BCAS3 Family 1 246 246 255.2 6.2e-76 1 No_clan
Phvul.001G146700.2.p 359 386 356 394 PF00400.32 WD40 Repeat 5 31 38 13.5 0.1 0 CL0186
Phvul.001G146700.2.p 417 454 413 454 PF00400.32 WD40 Repeat 5 37 38 9.4 2 0 CL0186
Phvul.001G146700.2.p 501 743 501 743 PF12490.8 BCAS3 Family 1 246 246 255.2 6.2e-76 1 No_clan
Phvul.001G146700.3.p 359 386 356 394 PF00400.32 WD40 Repeat 5 31 38 13.9 0.077 0 CL0186
Phvul.001G146700.3.p 417 454 413 454 PF00400.32 WD40 Repeat 5 37 38 9.8 1.5 0 CL0186
Phvul.001G146700.3.p 501 743 501 743 PF12490.8 BCAS3 Family 1 246 246 255.8 3.9e-76 1 No_clan
Phvul.001G205000.1.p 220 282 206 288 PF12894.7 ANAPC4_WD40 Repeat 16 79 92 11.7 0.24 0 CL0186
Phvul.001G205000.1.p 286 312 273 313 PF00400.32 WD40 Repeat 11 37 38 16.8 0.0093 1 CL0186
Phvul.005G091300.1.p 401 427 398 437 PF00400.32 WD40 Repeat 4 29 38 14.4 0.052 0 CL0186
Phvul.005G091300.1.p 471 487 464 492 PF07676.12 PD40 Repeat 14 30 38 12.2 0.13 0 CL0186
Phvul.005G091300.1.p 546 774 546 774 PF12490.8 BCAS3 Family 1 246 246 254.5 1e-75 1 No_clan
Phvul.005G091300.2.p 401 427 398 437 PF00400.32 WD40 Repeat 4 29 38 14.4 0.052 0 CL0186
Phvul.005G091300.2.p 471 487 464 492 PF07676.12 PD40 Repeat 14 30 38 12.2 0.13 0 CL0186
Phvul.005G091300.2.p 546 774 546 774 PF12490.8 BCAS3 Family 1 246 246 254.5 1e-75 1 No_clan
Phvul.005G091300.3.p 377 403 374 413 PF00400.32 WD40 Repeat 4 29 38 14.5 0.05 0 CL0186
Phvul.005G091300.3.p 447 463 440 468 PF07676.12 PD40 Repeat 14 30 38 12.3 0.13 0 CL0186
Phvul.005G091300.3.p 522 750 522 750 PF12490.8 BCAS3 Family 1 246 246 254.5 9.8e-76 1 No_clan
Phvul.007G183100.1.p 364 390 361 400 PF00400.32 WD40 Repeat 4 29 38 15.8 0.019 0 CL0186
Phvul.007G183100.1.p 423 460 417 461 PF00400.32 WD40 Repeat 5 37 38 8.8 3.2 0 CL0186
Phvul.007G183100.1.p 509 743 509 743 PF12490.8 BCAS3 Family 1 246 246 227.7 1.5e-67 1 No_clan
Phvul.007G196400.1.p 184 228 166 234 PF16529.5 Ge1_WD40 Domain 171 214 329 8.1 1.1 0 CL0186
Phvul.007G196400.1.p 242 273 233 273 PF00400.32 WD40 Repeat 9 38 38 21.2 0.00039 1 CL0186
Phvul.009G041700.1.p 269 299 260 300 PF00400.32 WD40 Repeat 9 37 38 20.3 0.00075 1 CL0186
Phvul.011G140900.1.p 418 447 415 454 PF00400.32 WD40 Repeat 4 32 38 15.5 0.024 0 CL0186
Phvul.011G140900.1.p 562 792 562 792 PF12490.8 BCAS3 Family 1 246 246 241.5 9.6e-72 1 No_clan
ATG101
<seq id> <alignment start> <alignment end> <envelope start> <envelope end> <hmm acc> <hmm name> <type> <hmm start> <hmm end> <hmm length> <bit score> <E-value> <significance> <clan> <predicted_active_site_residues>
AT5G66930.1 10 121 10 137 PF07855.12 ATG101 Family 1 113 155 127.9 3.2e-37 1 CL0651
AT5G66930.2 10 177 10 179 PF07855.12 ATG101 Family 1 152 155 165.5 8.6e-49 1 CL0651
AT5G66930.3 49 213 47 215 PF07855.12 ATG101 Family 4 152 155 162.4 7.9e-48 1 CL0651
Glyma.17G180900.1.p 10 179 10 181 PF07855.12 ATG101 Family 1 153 155 175.0 9.8e-52 1 CL0651
Medtr8g079240.1 10 179 10 181 PF07855.12 ATG101 Family 1 153 155 167.0 3e-49 1 CL0651
Medtr8g079240.2 10 179 10 181 PF07855.12 ATG101 Family 1 153 155 167.5 2e-49 1 CL0651
Phvul.003G248000.1 10 179 10 181 PF07855.12 ATG101 Family 1 153 155 174.1 1.9e-51 1 CL0651
Phvul.003G248000.1 102 139 84 145 PF18529.1 MIX Domain 57 94 152 12.0 0.12 0 No_clan
TOR
<seq id> <alignment start> <alignment end> <envelope start> <envelope end> <hmm acc> <hmm name> <type> <hmm start> <hmm end> <hmm length> <bit score> <E-value> <significance> <clan> <predicted_active_site_residues>
AT1G50030.1 185 234 183 235 PF13513.6 HEAT_EZ Repeat 4 53 55 15.2 0.023 0 CL0020
AT1G50030.1 214 332 211 342 PF10363.9 RTP1_C1 Family 4 76 112 8.1 3 0 No_clan
AT1G50030.1 499 549 498 557 PF12717.7 Cnd1 Family 5 53 162 10.5 0.48 0 CL0020
AT1G50030.1 569 674 565 686 PF12717.7 Cnd1 Family 17 115 162 17.9 0.0025 0 CL0020
AT1G50030.1 742 771 742 773 PF02985.22 HEAT Repeat 1 29 31 11.1 0.4 0 CL0020
AT1G50030.1 776 944 776 944 PF11865.8 DUF3385 Family 1 161 161 166.6 4.1e-49 1 CL0020
AT1G50030.1 1035 1114 1025 1135 PF07539.12 DRIM Family 378 464 623 10.6 0.13 0 No_clan
AT1G50030.1 1057 1118 1057 1131 PF12717.7 Cnd1 Family 1 55 162 9.1 1.2 0 CL0020
AT1G50030.1 1449 1813 1449 1813 PF02259.23 FAT Family 1 346 346 356.8 1.3e-106 1 CL0020
AT1G50030.1 1920 2022 1920 2022 PF08771.11 FRB_dom Domain 1 99 99 135.7 5.9e-40 1 No_clan
AT1G50030.1 2091 2339 2090 2340 PF00454.27 PI3_PI4_kinase Family 2 249 250 248.7 7.4e-74 1 CL0016
AT1G50030.1 2451 2481 2450 2481 PF02260.20 FATC Family 2 32 32 55.6 3.3e-15 1 No_clan
AT1G50030.2 185 234 183 235 PF13513.6 HEAT_EZ Repeat 4 53 55 15.2 0.023 0 CL0020
AT1G50030.2 214 332 211 342 PF10363.9 RTP1_C1 Family 4 76 112 8.1 2.9 0 No_clan
AT1G50030.2 499 549 498 557 PF12717.7 Cnd1 Family 5 53 162 10.5 0.47 0 CL0020
AT1G50030.2 569 674 565 686 PF12717.7 Cnd1 Family 17 115 162 17.9 0.0025 0 CL0020
AT1G50030.2 742 771 742 773 PF02985.22 HEAT Repeat 1 29 31 11.1 0.39 0 CL0020
AT1G50030.2 776 944 776 944 PF11865.8 DUF3385 Family 1 161 161 166.6 4.1e-49 1 CL0020
AT1G50030.2 1035 1114 1025 1135 PF07539.12 DRIM Family 378 464 623 10.6 0.13 0 No_clan
AT1G50030.2 1057 1118 1057 1131 PF12717.7 Cnd1 Family 1 55 162 9.1 1.2 0 CL0020
AT1G50030.2 1499 1522 1496 1524 PF07719.17 TPR_2 Repeat 6 29 34 6.9 7.9 0 CL0020
AT1G50030.2 1553 1786 1552 1786 PF02259.23 FAT Family 111 346 346 213.5 4.7e-63 1 CL0020
AT1G50030.2 1893 1995 1893 1995 PF08771.11 FRB_dom Domain 1 99 99 135.7 5.8e-40 1 No_clan
AT1G50030.2 2064 2312 2063 2313 PF00454.27 PI3_PI4_kinase Family 2 249 250 248.7 7.3e-74 1 CL0016
AT1G50030.2 2424 2454 2423 2454 PF02260.20 FATC Family 2 32 32 55.6 3.3e-15 1 No_clan
Glyma.01G241300.1.p 168 217 166 218 PF13513.6 HEAT_EZ Repeat 4 53 55 13.7 0.067 0 CL0020
Glyma.01G241300.1.p 197 315 194 325 PF10363.9 RTP1_C1 Family 4 76 112 10.3 0.62 0 No_clan
Glyma.01G241300.1.p 353 406 315 424 PF10274.9 ParcG Family 73 129 183 6.2 10 0 CL0020
Glyma.01G241300.1.p 482 531 479 538 PF12717.7 Cnd1 Family 5 52 162 8.1 2.5 0 CL0020
Glyma.01G241300.1.p 563 640 560 663 PF13646.6 HEAT_2 Family 3 71 88 18.4 0.0021 0 CL0020
Glyma.01G241300.1.p 724 753 724 755 PF02985.22 HEAT Repeat 1 29 31 8.6 2.5 0 CL0020
Glyma.01G241300.1.p 758 926 758 926 PF11865.8 DUF3385 Family 1 161 161 177.7 1.6e-52 1 CL0020
Glyma.01G241300.1.p 1016 1112 989 1128 PF07539.12 DRIM Family 377 487 623 12.2 0.042 0 No_clan
Glyma.01G241300.1.p 1029 1110 1002 1120 PF01602.20 Adaptin_N Family 309 387 524 10.1 0.2 0 CL0020
Glyma.01G241300.1.p 1189 1224 1181 1225 PF17937.1 TetR_C_28 Domain 29 64 96 7.1 7.6 0 CL0174
Glyma.01G241300.1.p 1435 1801 1435 1801 PF02259.23 FAT Family 1 346 346 341.4 6.2e-102 1 CL0020
Glyma.01G241300.1.p 1908 2010 1908 2010 PF08771.11 FRB_dom Domain 1 99 99 135.3 8e-40 1 No_clan
Glyma.01G241300.1.p 2079 2327 2078 2328 PF00454.27 PI3_PI4_kinase Family 2 249 250 251.1 1.4e-74 1 CL0016
Glyma.01G241300.1.p 2437 2468 2437 2468 PF02260.20 FATC Family 1 32 32 48.6 5.2e-13 1 No_clan
Glyma.01G241300.2.p 81 134 43 152 PF10274.9 ParcG Family 73 129 183 6.3 9.1 0 CL0020
Glyma.01G241300.2.p 210 259 207 266 PF12717.7 Cnd1 Family 5 52 162 8.3 2.2 0 CL0020
Glyma.01G241300.2.p 291 368 288 391 PF13646.6 HEAT_2 Family 3 71 88 18.6 0.0019 0 CL0020
Glyma.01G241300.2.p 452 481 452 483 PF02985.22 HEAT Repeat 1 29 31 8.8 2.2 0 CL0020
Glyma.01G241300.2.p 486 654 486 654 PF11865.8 DUF3385 Family 1 161 161 177.9 1.4e-52 1 CL0020
Glyma.01G241300.2.p 744 840 716 856 PF07539.12 DRIM Family 377 487 623 12.4 0.036 0 No_clan
Glyma.01G241300.2.p 752 815 716 816 PF13646.6 HEAT_2 Family 32 87 88 11.6 0.28 0 CL0020
Glyma.01G241300.2.p 917 952 909 953 PF17937.1 TetR_C_28 Domain 29 64 96 7.2 6.7 0 CL0174
Glyma.01G241300.2.p 1163 1529 1163 1529 PF02259.23 FAT Family 1 346 346 341.6 5.2e-102 1 CL0020
Glyma.01G241300.2.p 1636 1738 1636 1738 PF08771.11 FRB_dom Domain 1 99 99 135.5 7e-40 1 No_clan
Glyma.01G241300.2.p 1807 2055 1806 2056 PF00454.27 PI3_PI4_kinase Family 2 249 250 251.3 1.2e-74 1 CL0016
Glyma.01G241300.2.p 2165 2196 2165 2196 PF02260.20 FATC Family 1 32 32 48.7 4.6e-13 1 No_clan
Glyma.11G002600.1.p 168 217 166 218 PF13513.6 HEAT_EZ Repeat 4 53 55 13.0 0.11 0 CL0020
Glyma.11G002600.1.p 197 315 194 326 PF10363.9 RTP1_C1 Family 4 76 112 10.3 0.61 0 No_clan
Glyma.11G002600.1.p 353 406 316 437 PF10274.9 ParcG Family 73 129 183 6.2 10 0 CL0020
Glyma.11G002600.1.p 482 531 479 538 PF12717.7 Cnd1 Family 5 52 162 8.1 2.6 0 CL0020
Glyma.11G002600.1.p 563 640 560 663 PF13646.6 HEAT_2 Family 3 71 88 18.4 0.0021 0 CL0020
Glyma.11G002600.1.p 724 753 724 755 PF02985.22 HEAT Repeat 1 29 31 8.6 2.5 0 CL0020
Glyma.11G002600.1.p 758 926 758 926 PF11865.8 DUF3385 Family 1 161 161 176.4 4e-52 1 CL0020
Glyma.11G002600.1.p 1016 1112 989 1128 PF07539.12 DRIM Family 377 487 623 13.9 0.013 0 No_clan
Glyma.11G002600.1.p 1024 1087 988 1088 PF13646.6 HEAT_2 Family 32 87 88 12.7 0.13 0 CL0020
Glyma.11G002600.1.p 1189 1224 1179 1225 PF17937.1 TetR_C_28 Domain 29 64 96 7.2 7.1 0 CL0174
Glyma.11G002600.1.p 1435 1801 1435 1801 PF02259.23 FAT Family 1 346 346 341.2 6.9e-102 1 CL0020
Glyma.11G002600.1.p 1908 2010 1908 2010 PF08771.11 FRB_dom Domain 1 99 99 135.3 8e-40 1 No_clan
Glyma.11G002600.1.p 2079 2327 2078 2328 PF00454.27 PI3_PI4_kinase Family 2 249 250 251.0 1.4e-74 1 CL0016
Glyma.11G002600.1.p 2437 2468 2437 2468 PF02260.20 FATC Family 1 32 32 48.6 5.2e-13 1 No_clan
Medtr5g005380.1 172 221 170 222 PF13513.6 HEAT_EZ Repeat 4 53 55 8.0 4.1 0 CL0020
Medtr5g005380.1 202 319 198 329 PF10363.9 RTP1_C1 Family 5 76 112 8.9 1.6 0 No_clan
Medtr5g005380.1 485 534 482 543 PF12717.7 Cnd1 Family 5 52 162 9.8 0.74 0 CL0020
Medtr5g005380.1 566 643 563 646 PF13646.6 HEAT_2 Family 3 71 88 13.0 0.1 0 CL0020
Medtr5g005380.1 719 753 704 754 PF13513.6 HEAT_EZ Repeat 21 54 55 11.3 0.39 0 CL0020
Medtr5g005380.1 761 929 761 929 PF11865.8 DUF3385 Family 1 161 161 170.2 3.1e-50 1 CL0020
Medtr5g005380.1 1019 1113 986 1129 PF07539.12 DRIM Family 377 485 623 14.7 0.0071 0 No_clan
Medtr5g005380.1 1027 1090 1005 1091 PF13646.6 HEAT_2 Family 32 87 88 12.3 0.16 0 CL0020
Medtr5g005380.1 1191 1227 1180 1228 PF17937.1 TetR_C_28 Domain 28 64 96 8.7 2.3 0 CL0174
Medtr5g005380.1 1370 1396 1367 1417 PF13176.6 TPR_7 Repeat 7 25 36 6.9 7.4 0 CL0020
Medtr5g005380.1 1438 1804 1438 1804 PF02259.23 FAT Family 1 346 346 347.1 1.1e-103 1 CL0020
Medtr5g005380.1 1911 2013 1911 2013 PF08771.11 FRB_dom Domain 1 99 99 133.2 3.5e-39 1 No_clan
Medtr5g005380.1 2082 2330 2081 2331 PF00454.27 PI3_PI4_kinase Family 2 249 250 246.7 3e-73 1 CL0016
Medtr5g005380.1 2440 2471 2440 2471 PF02260.20 FATC Family 1 32 32 52.5 3e-14 1 No_clan
Phvul.002G049900.1 168 217 166 218 PF13513.6 HEAT_EZ Repeat 4 53 55 13.7 0.067 0 CL0020
Phvul.002G049900.1 197 315 194 325 PF10363.9 RTP1_C1 Family 4 76 112 10.3 0.62 0 No_clan
Phvul.002G049900.1 482 531 479 539 PF12717.7 Cnd1 Family 5 52 162 8.1 2.5 0 CL0020
Phvul.002G049900.1 563 640 560 663 PF13646.6 HEAT_2 Family 3 71 88 18.9 0.0014 0 CL0020
Phvul.002G049900.1 724 753 724 755 PF02985.22 HEAT Repeat 1 29 31 8.4 2.8 0 CL0020
Phvul.002G049900.1 758 926 758 926 PF11865.8 DUF3385 Family 1 161 161 176.8 3e-52 1 CL0020
Phvul.002G049900.1 1016 1112 987 1128 PF07539.12 DRIM Family 377 487 623 14.0 0.012 0 No_clan
Phvul.002G049900.1 1024 1087 988 1088 PF13646.6 HEAT_2 Family 32 87 88 12.7 0.13 0 CL0020
Phvul.002G049900.1 1189 1224 1181 1225 PF17937.1 TetR_C_28 Domain 29 64 96 7.1 7.6 0 CL0174
Phvul.002G049900.1 1435 1801 1435 1801 PF02259.23 FAT Family 1 346 346 339.6 2.2e-101 1 CL0020
Phvul.002G049900.1 1723 1778 1721 1792 PF13813.6 MBOAT_2 Family 3 63 83 11.3 0.32 0 CL0517
Phvul.002G049900.1 1908 2010 1908 2010 PF08771.11 FRB_dom Domain 1 99 99 135.4 7.2e-40 1 No_clan
Phvul.002G049900.1 2079 2327 2078 2328 PF00454.27 PI3_PI4_kinase Family 2 249 250 251.1 1.4e-74 1 CL0016
Phvul.002G049900.1 2437 2468 2437 2468 PF02260.20 FATC Family 1 32 32 48.6 5.2e-13 1 No_clan
Phvul.002G049900.2 228 277 225 285 PF12717.7 Cnd1 Family 5 52 162 8.3 2.2 0 CL0020
Phvul.002G049900.2 309 386 306 410 PF13646.6 HEAT_2 Family 3 71 88 19.2 0.0012 0 CL0020
Phvul.002G049900.2 470 499 470 501 PF02985.22 HEAT Repeat 1 29 31 8.6 2.5 0 CL0020
Phvul.002G049900.2 504 672 504 672 PF11865.8 DUF3385 Family 1 161 161 177.0 2.6e-52 1 CL0020
Phvul.002G049900.2 762 858 733 874 PF07539.12 DRIM Family 377 487 623 14.1 0.011 0 No_clan
Phvul.002G049900.2 770 833 734 834 PF13646.6 HEAT_2 Family 32 87 88 12.9 0.11 0 CL0020
Phvul.002G049900.2 935 970 927 971 PF17937.1 TetR_C_28 Domain 29 64 96 7.2 6.8 0 CL0174
Phvul.002G049900.2 1181 1547 1181 1547 PF02259.23 FAT Family 1 346 346 339.8 1.8e-101 1 CL0020
Phvul.002G049900.2 1469 1524 1467 1538 PF13813.6 MBOAT_2 Family 3 63 83 11.5 0.28 0 CL0517
Phvul.002G049900.2 1654 1756 1654 1756 PF08771.11 FRB_dom Domain 1 99 99 135.6 6.3e-40 1 No_clan
Phvul.002G049900.2 1825 2073 1824 2074 PF00454.27 PI3_PI4_kinase Family 2 249 250 251.3 1.2e-74 1 CL0016
Phvul.002G049900.2 2183 2214 2183 2214 PF02260.20 FATC Family 1 32 32 48.7 4.6e-13 1 No_clan
RAPTOR
<seq id> <alignment start> <alignment end> <envelope start> <envelope end> <hmm acc> <hmm name> <type> <hmm start> <hmm end> <hmm length> <bit score> <E-value> <significance> <clan> <predicted_active_site_residues>
AT3G08850.1 104 255 104 255 PF14538.6 Raptor_N Domain 1 147 147 224.6 4.5e-67 1 CL0093
AT3G08850.1 643 725 641 741 PF13646.6 HEAT_2 Family 4 62 88 23.4 6e-05 0 CL0020
AT3G08850.1 1085 1102 1060 1102 PF00400.32 WD40 Repeat 21 38 38 11.3 0.5 0 CL0186
AT3G08850.1 1256 1288 1251 1289 PF00400.32 WD40 Repeat 6 37 38 9.4 2.1 0 CL0186
AT3G08850.1 1311 1336 1301 1337 PF00400.32 WD40 Repeat 12 37 38 10.0 1.4 0 CL0186
AT5G01770.1 94 246 94 246 PF14538.6 Raptor_N Domain 1 147 147 211.3 5.7e-63 1 CL0093
AT5G01770.1 637 724 628 728 PF13646.6 HEAT_2 Family 15 78 88 14.9 0.026 0 CL0020
AT5G01770.1 1142 1197 1124 1218 PF12894.7 ANAPC4_WD40 Repeat 19 73 92 10.9 0.44 0 CL0186
AT5G01770.1 1297 1319 1283 1327 PF00400.32 WD40 Repeat 9 29 38 8.2 5 0 CL0186
Glyma.09G278500.1.p 123 274 123 274 PF14538.6 Raptor_N Domain 1 147 147 229.8 1.1e-68 1 CL0093
Glyma.09G278500.1.p 665 755 659 762 PF13646.6 HEAT_2 Family 7 72 88 20.7 0.00041 0 CL0020
Glyma.09G278500.1.p 1090 1130 1087 1130 PF00400.32 WD40 Repeat 4 38 38 13.0 0.15 1 CL0186
Glyma.09G278500.1.p 1285 1317 1281 1318 PF00400.32 WD40 Repeat 6 37 38 9.3 2.2 0 CL0186
Glyma.09G278500.1.p 1340 1365 1330 1365 PF00400.32 WD40 Repeat 12 37 38 9.7 1.6 0 CL0186
Glyma.18G210300.1.p 115 266 115 266 PF14538.6 Raptor_N Domain 1 147 147 227.9 4.3e-68 1 CL0093
Glyma.18G210300.1.p 657 747 651 754 PF13646.6 HEAT_2 Family 7 72 88 19.1 0.0012 0 CL0020
Glyma.18G210300.1.p 1082 1122 1079 1122 PF00400.32 WD40 Repeat 4 38 38 13.7 0.087 1 CL0186
Glyma.18G210300.1.p 1277 1309 1273 1310 PF00400.32 WD40 Repeat 6 37 38 9.1 2.4 0 CL0186
Glyma.18G210300.1.p 1332 1357 1322 1357 PF00400.32 WD40 Repeat 12 37 38 9.7 1.6 0 CL0186
Glyma.18G210300.2.p 1 152 1 152 PF14538.6 Raptor_N Domain 1 147 147 228.0 3.8e-68 1 CL0093
Glyma.18G210300.2.p 543 634 537 641 PF13646.6 HEAT_2 Family 7 73 88 19.4 0.0011 0 CL0020
Glyma.18G210300.2.p 968 1008 965 1008 PF00400.32 WD40 Repeat 4 38 38 13.9 0.079 1 CL0186
Glyma.18G210300.2.p 1163 1195 1159 1196 PF00400.32 WD40 Repeat 6 37 38 9.3 2.2 0 CL0186
Glyma.18G210300.2.p 1218 1243 1208 1243 PF00400.32 WD40 Repeat 12 37 38 9.9 1.5 0 CL0186
Glyma.18G210300.3.p 8 159 8 159 PF14538.6 Raptor_N Domain 1 147 147 228.0 3.9e-68 1 CL0093
Glyma.18G210300.3.p 550 641 544 648 PF13646.6 HEAT_2 Family 7 73 88 19.3 0.0011 0 CL0020
Glyma.18G210300.3.p 975 1015 972 1015 PF00400.32 WD40 Repeat 4 38 38 13.9 0.079 1 CL0186
Glyma.18G210300.3.p 1170 1202 1166 1203 PF00400.32 WD40 Repeat 6 37 38 9.3 2.2 0 CL0186
Glyma.18G210300.3.p 1225 1250 1215 1250 PF00400.32 WD40 Repeat 12 37 38 9.9 1.5 0 CL0186
Glyma.18G210300.4.p 1 152 1 152 PF14538.6 Raptor_N Domain 1 147 147 228.3 3.3e-68 1 CL0093
Glyma.18G210300.4.p 543 634 537 641 PF13646.6 HEAT_2 Family 7 73 88 19.6 0.00092 0 CL0020
Glyma.18G210300.4.p 968 1008 965 1008 PF00400.32 WD40 Repeat 4 38 38 14.0 0.069 0 CL0186
Glyma.18G210300.5.p 8 159 8 159 PF14538.6 Raptor_N Domain 1 147 147 228.3 3.3e-68 1 CL0093
Glyma.18G210300.5.p 550 641 544 648 PF13646.6 HEAT_2 Family 7 73 88 19.5 0.00093 0 CL0020
Glyma.18G210300.5.p 975 1015 972 1015 PF00400.32 WD40 Repeat 4 38 38 14.0 0.07 0 CL0186
Glyma.18G210300.6.p 115 266 115 266 PF14538.6 Raptor_N Domain 1 147 147 228.1 3.8e-68 1 CL0093
Glyma.18G210300.6.p 657 748 651 755 PF13646.6 HEAT_2 Family 7 73 88 19.4 0.001 0 CL0020
Glyma.18G210300.6.p 1082 1122 1079 1122 PF00400.32 WD40 Repeat 4 38 38 13.9 0.077 0 CL0186
Glyma.U032100.1.p 4 39 4 60 PF14538.6 Raptor_N Domain 1 36 147 41.8 9.7e-11 1 CL0093
Medtr7g072330.1 122 273 122 273 PF14538.6 Raptor_N Domain 1 147 147 222.5 2e-66 1 CL0093
Medtr7g072330.1 662 752 658 760 PF13646.6 HEAT_2 Family 5 71 88 23.4 5.6e-05 0 CL0020
Medtr7g072330.1 1086 1126 1083 1126 PF00400.32 WD40 Repeat 4 38 38 12.8 0.17 1 CL0186
Medtr7g072330.1 1281 1313 1277 1314 PF00400.32 WD40 Repeat 6 37 38 9.3 2.2 0 CL0186
Medtr7g072330.1 1336 1361 1326 1361 PF00400.32 WD40 Repeat 12 37 38 10.5 0.9 0 CL0186
Medtr7g072330.2 122 273 122 273 PF14538.6 Raptor_N Domain 1 147 147 222.5 1.9e-66 1 CL0093
Medtr7g072330.2 662 752 658 760 PF13646.6 HEAT_2 Family 5 71 88 23.5 5.6e-05 0 CL0020
Medtr7g072330.2 1075 1115 1072 1115 PF00400.32 WD40 Repeat 4 38 38 12.9 0.16 1 CL0186
Medtr7g072330.2 1270 1302 1266 1303 PF00400.32 WD40 Repeat 6 37 38 9.3 2.2 0 CL0186
Medtr7g072330.2 1325 1350 1315 1350 PF00400.32 WD40 Repeat 12 37 38 10.5 0.89 0 CL0186
Phvul.008G087800.1 23 68 3 77 PF00481.21 PP2C Family 87 133 258 10.2 0.43 0 CL0238
Phvul.008G087800.1 116 267 116 267 PF14538.6 Raptor_N Domain 1 147 147 230.4 7.4e-69 1 CL0093
Phvul.008G087800.1 658 750 655 756 PF13646.6 HEAT_2 Family 7 74 88 17.3 0.0047 0 CL0020
Phvul.008G087800.1 1087 1127 1084 1127 PF00400.32 WD40 Repeat 4 38 38 13.0 0.15 1 CL0186
Phvul.008G087800.1 1282 1314 1276 1315 PF00400.32 WD40 Repeat 6 37 38 9.6 1.7 0 CL0186
Phvul.008G087800.1 1337 1362 1327 1362 PF00400.32 WD40 Repeat 12 37 38 9.7 1.6 0 CL0186
Phvul.008G088100.1 2 39 1 39 PF14538.6 Raptor_N Domain 110 147 147 45.8 5.9e-12 1 CL0093
Phvul.008G088100.1 47 87 39 107 PF07841.13 DM4_12 Family 12 52 86 11.9 0.27 0 No_clan
Phvul.008G088100.1 430 519 424 526 PF13646.6 HEAT_2 Family 7 71 88 15.0 0.025 0 CL0020
Phvul.008G088100.1 860 898 857 898 PF00400.32 WD40 Repeat 6 38 38 13.3 0.12 1 CL0186
Phvul.008G088100.1 1053 1085 1048 1086 PF00400.32 WD40 Repeat 6 37 38 9.9 1.4 0 CL0186
Phvul.008G088100.2 91 179 88 186 PF13646.6 HEAT_2 Family 8 71 88 15.0 0.024 0 CL0020
Phvul.008G088100.2 520 558 517 558 PF00400.32 WD40 Repeat 6 38 38 13.8 0.083 1 CL0186
Phvul.008G088100.2 713 745 708 746 PF00400.32 WD40 Repeat 6 37 38 10.4 0.98 0 CL0186
Phvul.008G088100.3 90 179 87 186 PF13646.6 HEAT_2 Family 7 71 88 15.4 0.019 0 CL0020
Phvul.008G088100.3 194 245 188 245 PF12402.8 nlz1 Family 8 58 58 11.0 0.44 0 No_clan
Phvul.008G088100.3 520 558 517 558 PF00400.32 WD40 Repeat 6 38 38 13.9 0.078 1 CL0186
Phvul.008G088100.3 713 745 708 746 PF00400.32 WD40 Repeat 6 37 38 10.5 0.93 0 CL0186
LST8
<seq id> <alignment start> <alignment end> <envelope start> <envelope end> <hmm acc> <hmm name> <type> <hmm start> <hmm end> <hmm length> <bit score> <E-value> <significance> <clan> <predicted_active_site_residues>
AT2G22040.1 10 25 5 26 PF00400.32 WD40 Repeat 22 37 38 11.0 0.61 0 CL0186
AT2G22040.1 76 112 75 112 PF00400.32 WD40 Repeat 3 38 38 23.3 8.2e-05 1 CL0186
AT2G22040.1 117 153 116 153 PF00400.32 WD40 Repeat 2 38 38 19.1 0.0017 1 CL0186
AT2G22040.1 208 246 207 246 PF00400.32 WD40 Repeat 2 38 38 30.1 5.9e-07 1 CL0186
AT2G22040.1 252 288 250 288 PF00400.32 WD40 Repeat 3 38 38 28.7 1.6e-06 1 CL0186
AT3G18140.1 7 49 1 108 PF11715.8 Nup160 Family 232 280 537 14.6 0.0099 0 CL0186
AT3G18140.1 69 106 68 106 PF00400.32 WD40 Repeat 2 38 38 32.2 1.3e-07 1 CL0186
AT3G18140.1 85 131 78 170 PF07569.11 Hira Family 16 62 222 6.7 5.4 0 No_clan
AT3G18140.1 121 147 111 147 PF00400.32 WD40 Repeat 12 38 38 15.6 0.022 1 CL0186
AT3G18140.1 202 239 201 239 PF00400.32 WD40 Repeat 2 38 38 29.3 1.1e-06 1 CL0186
AT3G18140.1 245 281 243 281 PF00400.32 WD40 Repeat 3 38 38 26.6 7.3e-06 1 CL0186
AT3G18140.2 7 48 1 61 PF11715.8 Nup160 Family 232 268 537 14.6 0.0094 0 CL0186
AT3G18140.2 69 106 68 106 PF00400.32 WD40 Repeat 2 38 38 32.8 8.1e-08 1 CL0186
AT3G18140.2 84 124 78 138 PF07569.11 Hira Family 15 55 222 6.5 6.3 0 No_clan
AT3G18140.2 121 147 111 147 PF00400.32 WD40 Repeat 12 38 38 16.3 0.014 1 CL0186
AT3G18140.2 162 219 125 223 PF16529.5 Ge1_WD40 Domain 187 242 329 7.8 1.4 0 CL0186
Phvul.006G173700.1 8 20 2 21 PF00400.32 WD40 Repeat 25 37 38 9.2 2.3 0 CL0186
Phvul.006G173700.1 36 62 25 62 PF00400.32 WD40 Repeat 11 38 38 12.7 0.19 1 CL0186
Phvul.006G173700.1 69 106 68 106 PF00400.32 WD40 Repeat 2 38 38 34.5 2.4e-08 1 CL0186
Phvul.006G173700.1 112 147 111 147 PF00400.32 WD40 Repeat 3 38 38 16.6 0.011 1 CL0186
Phvul.006G173700.1 202 243 201 243 PF00400.32 WD40 Repeat 2 38 38 23.4 7.6e-05 1 CL0186
Phvul.006G173700.1 250 285 247 285 PF00400.32 WD40 Repeat 4 38 38 26.6 7.6e-06 1 CL0186
Medtr2g016690.1 17 65 10 76 PF11715.8 Nup160 Family 226 270 537 12.5 0.043 0 CL0186
Medtr2g016690.1 84 121 83 121 PF00400.32 WD40 Repeat 2 38 38 37.6 2.4e-09 1 CL0186
Medtr2g016690.1 155 204 146 205 PF16756.5 PALB2_WD40 Domain 301 350 351 14.8 0.0099 0 CL0186
Medtr2g016690.1 217 258 216 258 PF00400.32 WD40 Repeat 2 38 38 24.9 2.6e-05 1 CL0186
Medtr2g016690.1 265 300 262 300 PF00400.32 WD40 Repeat 4 38 38 26.3 9.1e-06 1 CL0186
Glyma.13G227200.1.p 7 52 1 61 PF11715.8 Nup160 Family 232 272 537 11.9 0.062 0 CL0186
Glyma.13G227200.1.p 69 106 68 106 PF00400.32 WD40 Repeat 2 38 38 34.5 2.4e-08 1 CL0186
Glyma.13G227200.1.p 112 147 111 147 PF00400.32 WD40 Repeat 3 38 38 16.6 0.011 1 CL0186
Glyma.13G227200.1.p 202 243 201 243 PF00400.32 WD40 Repeat 2 38 38 23.4 7.6e-05 1 CL0186
Glyma.13G227200.1.p 250 285 247 285 PF00400.32 WD40 Repeat 4 38 38 26.6 7.6e-06 1 CL0186
Glyma.15G085200.1.p 7 56 1 109 PF11715.8 Nup160 Family 232 276 537 13.1 0.028 0 CL0186
Glyma.15G085200.1.p 69 106 68 106 PF00400.32 WD40 Repeat 2 38 38 34.5 2.4e-08 1 CL0186
Glyma.15G085200.1.p 112 147 111 147 PF00400.32 WD40 Repeat 3 38 38 16.6 0.011 1 CL0186
Glyma.15G085200.1.p 202 243 201 243 PF00400.32 WD40 Repeat 2 38 38 23.4 7.6e-05 1 CL0186
Glyma.15G085200.1.p 250 285 247 285 PF00400.32 WD40 Repeat 4 38 38 26.6 7.6e-06 1 CL0186
